# Supplementary material for: Layer-specific genetic variation unlocks secondary metabolite diversity in long-lived clonal peppermint
Source: Proc Natl Acad Sci U S A. 2026 May 8;123(21):e2532794123. doi: 10.1073/pnas.2532794123 (PMC13214039; doi:10.1073/pnas.2532794123)
Supplement: Supplementary file 2 — Dataset S01 (XLSX) [file pnas.2532794123.sd01.xlsx]

## Sheet: Assembly Stats
Metrics	BM19_v5
Size (Mb)	1783.16
Number of contigs	102
N50 (Mb)	23.9
Number of annotated protein-coding genes	163216
Number of annotated transcripts	188435

## Sheet: BUSCO scores
Haplotype	A	B	C	D	E	F	G	A-G	BM19_v5_genomic.fa (all contigs)
Count:	12	12	12	12	12	12	12	84	102
Size:	359556032	307405288	282128731	237691506	199986731	163311807	112015377	1662095472	1783162389
Max:	42170207	38010347	36169370	29408446	27370896	25507834	15523169	42170207	42170207
Min:	14910837	12918962	12044622	11048425	8800002	6000001	5442978	5442978	2987689
Mean:	2.9963e+07	2.56171e+07	2.35107e+07	1.98076e+07	1.66656e+07	1.36093e+07	9.33461e+06	1.97869e+07	1.7482e+07
N50:	34843660	29281492	25093603	20522102	17633496	15818017	9670991	23908878	23386613
Complete BUSCOs (C)	2114	1948	1705	1639	1375	1219	785	2277	2277
Complete and single-copy BUSCOs (S)	2013	1789	1528	1579	1305	1176	761	63	32
Complete and duplicated BUSCOs (D)	101	159	177	60	70	43	24	2214	2245
Fragmented BUSCOs (F)	21	23	33	25	14	26	20	4	4
Missing BUSCOs (M)	191	355	588	662	937	1081	1521	45	45
Total BUSCO groups searched	2326	2326	2326	2326	2326	2326	2326	2326	2326
Complete BUSCOs (C)	0.908856	0.837489	0.733018	0.704643	0.591144	0.524076	0.337489	0.978934	0.978934
Complete and single-copy BUSCOs (S)	0.865434	0.769132	0.656922	0.678848	0.561049	0.505589	0.327171	0.0270851	0.0137575
Complete and duplicated BUSCOs (D)	0.0434222	0.0683577	0.0760963	0.0257954	0.0300946	0.0184867	0.0103181	0.951849	0.965176
Fragmented BUSCOs (F)	0.00902837	0.00988822	0.0141874	0.0107481	0.00601892	0.011178	0.00859845	0.00171969	0.00171969
Missing BUSCOs (M)	0.0821152	0.152623	0.252794	0.284609	0.402837	0.464746	0.653912	0.0193465	0.0193465

## Sheet: pseudo-chromosome length
Chromosome	Size (bp)
Chr01_A	42170207
Chr01_B	38010347
Chr01_C	36169370
Chr01_D	20240877
Chr01_E	8800002
Chr01_F	6000001
Chr01_G	5442978
Chr02_A	38369283
Chr02_B	29499889
Chr02_C	22863088
Chr02_D	15611598
Chr02_E	15269534
Chr02_F	10617147
Chr02_G	9000002
Chr02_H	9000001
Chr02_I	5200002
Chr02_J	2987689
Chr03_A	36312282
Chr03_B	32857933
Chr03_C	31899437
Chr03_D	29408446
Chr03_E	27370896
Chr03_F	25503247
Chr03_G	6584416
Chr04_A	34843660
Chr04_B	28269177
Chr04_C	27739550
Chr04_D	26564978
Chr04_E	26400001
Chr04_F	25507834
Chr04_G	15523169
Chr04_H	8832200
Chr04_I	8761866
Chr04_J	8314887
Chr04_K	7000001
Chr04_L	5240002
Chr05_A	35375663
Chr05_B	29281492
Chr05_C	26163026
Chr05_D	23908878
Chr05_E	20494391
Chr05_F	17540831
Chr05_G	12196241
Chr05_H	6175356
Chr05_I	5573370
Chr06_A	34807004
Chr06_B	31850079
Chr06_C	22804670
Chr06_D	15403804
Chr06_E	15386527
Chr06_F	12800001
Chr06_G	12185614
Chr07_A	14910837
Chr07_B	12918962
Chr07_C	12044622
Chr07_D	11048425
Chr07_E	9579339
Chr07_F	9165917
Chr07_G	8246944
Chr08_A	24506090
Chr08_B	20509217
Chr08_C	19558825
Chr08_D	18478561
Chr08_E	17633496
Chr08_F	12186700
Chr08_G	11967235
Chr08_H	11898411
Chr08_I	5934771
Chr08_J	5473332
Chr09_A	27077331
Chr09_B	20904330
Chr09_C	20539400
Chr09_D	20522102
Chr09_E	12000001
Chr09_F	10355784
Chr09_G	5830222
Chr09_H	5591334
Chr09_I	5115952
Chr10_A	23386613
Chr10_B	18615931
Chr10_C	18464822
Chr10_D	15560893
Chr10_E	12800001
Chr10_F	9693574
Chr10_G	7833413
Chr10_H	7457731
Chr10_I	6310011
Chr11_A	26012844
Chr11_B	25279750
Chr11_C	25093603
Chr11_D	23526886
Chr11_E	21267209
Chr11_F	15818017
Chr11_G	9670991
Chr12_A	21784218
Chr12_B	19408181
Chr12_C	18788318
Chr12_D	17416058
Chr12_E	12985334
Chr12_F	8122754
Chr12_G	7534152
Chr12_H	6200001

## Sheet: Mint Oil Biosynthetic Genes
Previously documented biosynthetic pathway	Query gene id	Subject gene id	Chr	Start	End	Strand	% identity	alignment length	mismatches	gap opens	q. start	q. end	s. start	s. end	evalue	bit score
12_(+) -pulegone reductase, Mentha x piperita	AY300163.1	BM_g111829.t1	Chr03_D_BM19	5153339	5155214	-	95.72	1028	44	0	1	1028	13	1040	0	1655
8_cytochrome p450, Mentha spicata	AF124815.1	BM_g111854.t1	Chr03_D_BM19	5229773	5231401	+	92.102	1494	106	3	1	1491	1	1485	0	2095
12_(+) -pulegone reductase, Mentha x piperita	AY300163.1	BM_g121150.t1	Chr03_E_BM19	6361311	6362964	-	99.223	1029	8	0	1	1029	1	1029	0	1857
12_(+) -pulegone reductase, Mentha x piperita	AY300163.1	BM_g121154.t1	Chr03_E_BM19	6381049	6382702	+	98.542	1029	15	0	1	1029	1	1029	0	1818
12_(+) -pulegone reductase, Mentha x piperita	AY300163.1	BM_g121160.t1	Chr03_E_BM19	6417500	6418380	-	94.589	499	27	0	523	1021	1	499	0	773
12_(+) -pulegone reductase, Mentha x piperita	AY300163.1	BM_g121161.t1	Chr03_E_BM19	6418402	6419116	-	96.371	496	18	0	3	498	15	510	0	817
12_(+) -pulegone reductase, Mentha x piperita	AY300163.1	BM_g121162.t1	Chr03_E_BM19	6421104	6422722	+	95.397	1021	47	0	1	1021	13	1033	0	1626
12_(+) -pulegone reductase, Mentha x piperita	AY300163.1	BM_g121165.t1	Chr03_E_BM19	6428012	6429503	-	95.47	905	41	0	125	1029	2	906	0	1445
12_(+) -pulegone reductase, Mentha x piperita	AY300163.1	BM_g121166.t1	Chr03_E_BM19	6429624	6430505	+	94.188	499	29	0	523	1021	1	499	0	761
7_limonene synthase, Mentha x piperita	EU108697.1	BM_g199629.t1	Chr05_A_BM19	10198982	10201801	-	93.556	1800	116	0	1	1800	1	1800	0	2682
7_4S-limonene synthase, Mentha spicata	L13459.1	BM_g199629.t1	Chr05_A_BM19	10198982	10201801	-	97.833	1800	39	0	1	1800	1	1800	0	3109
8_cytochrome p450 isoform PM17, Mentha x piperita	AF124816.1	BM_g199631.t1	Chr05_A_BM19	10214840	10216555	-	99.002	1503	15	0	1	1503	1	1503	0	2693
8_cytochrome p450 isoform PM2, Mentha x piperita	AF124817.1	BM_g199631.t1	Chr05_A_BM19	10214840	10216555	-	92.497	1506	101	4	1	1497	1	1503	0	2145
8_cytochrome p450, Mentha spicata	AF124815.1	BM_g199631.t1	Chr05_A_BM19	10214840	10216555	-	77.376	1494	315	18	1	1478	1	1487	0	865
12_(+) -pulegone reductase, Mentha x piperita	AY300163.1	BM_g202224.t1	Chr05_A_BM19	20693253	20694782	-	87.767	1030	118	7	4	1029	13	1038	0	1197
12_(+) -pulegone reductase, Mentha x piperita	AY300163.1	BM_g202253.t1	Chr05_A_BM19	20755624	20757118	-	85.532	470	49	8	502	969	229	681	1.16e-131	473
7_limonene synthase, Mentha x piperita	EU108697.1	BM_g208277.t1	Chr05_B_BM19	7255648	7258803	-	92.837	1801	127	2	1	1800	1	1800	0	2610
7_4S-limonene synthase, Mentha spicata	L13459.1	BM_g208277.t1	Chr05_B_BM19	7255648	7258803	-	93.722	1800	113	0	1	1800	1	1800	0	2699
8_cytochrome p450 isoform PM17, Mentha x piperita	AF124816.1	BM_g208281.t1	Chr05_B_BM19	7272789	7274537	-	96.341	1503	55	0	1	1503	1	1503	0	2471
8_cytochrome p450 isoform PM2, Mentha x piperita	AF124817.1	BM_g208281.t1	Chr05_B_BM19	7272789	7274537	-	91.7	1506	113	6	1	1497	1	1503	0	2078
8_cytochrome p450, Mentha spicata	AF124815.1	BM_g208281.t1	Chr05_B_BM19	7272789	7274537	-	77.191	1495	316	19	1	1478	1	1487	0	848
12_(+) -pulegone reductase, Mentha x piperita	AY300163.1	BM_g210375.t1	Chr05_B_BM19	15054501	15056249	-	85.991	464	63	2	567	1029	81	543	2.47e-138	496
7_limonene synthase, Mentha x piperita	EU108697.1	BM_g225112.t1	Chr05_D_BM19	10497182	10499923	-	93.333	1800	120	0	1	1800	1	1800	0	2660
7_4S-limonene synthase, Mentha spicata	L13459.1	BM_g225112.t1	Chr05_D_BM19	10497182	10499923	-	97.667	1800	42	0	1	1800	1	1800	0	3092
8_cytochrome p450 isoform PM17, Mentha x piperita	AF124816.1	BM_g225116.t1	Chr05_D_BM19	10518757	10520472	-	99.933	1503	1	0	1	1503	1	1503	0	2771
8_cytochrome p450 isoform PM2, Mentha x piperita	AF124817.1	BM_g225116.t1	Chr05_D_BM19	10518757	10520472	-	92.231	1506	105	4	1	1497	1	1503	0	2122
8_cytochrome p450, Mentha spicata	AF124815.1	BM_g225116.t1	Chr05_D_BM19	10518757	10520472	-	77.206	1496	314	20	1	1478	1	1487	0	848
12_(+) -pulegone reductase, Mentha x piperita	AY300163.1	BM_g228023.t1	Chr05_D_BM19	21704344	21705258	-	88.403	595	65	4	4	596	13	605	0	713
7_limonene synthase, Mentha x piperita	EU108697.1	BM_g231062.t1	Chr05_E_BM19	10170862	10173276	-	93.644	881	56	0	378	1258	276	1156	0	1317
7_4S-limonene synthase, Mentha spicata	L13459.1	BM_g231062.t1	Chr05_E_BM19	10170862	10173276	-	98.409	880	14	0	379	1258	277	1156	0	1548
8_cytochrome p450 isoform PM17, Mentha x piperita	AF124816.1	BM_g231065.t1	Chr05_E_BM19	10188769	10189392	-	97.872	611	13	0	889	1499	7	617	0	1057
8_cytochrome p450 isoform PM2, Mentha x piperita	AF124817.1	BM_g231065.t1	Chr05_E_BM19	10188769	10189392	-	93.092	608	42	0	883	1490	7	614	0	891
8_cytochrome p450 isoform PM17, Mentha x piperita	AF124816.1	BM_g231067.t1	Chr05_E_BM19	10194797	10195657	-	97.433	857	22	0	1	857	1	857	0	1461
8_cytochrome p450 isoform PM2, Mentha x piperita	AF124817.1	BM_g231067.t1	Chr05_E_BM19	10194797	10195657	-	91.628	860	60	4	1	851	1	857	0	1179
12_(+) -pulegone reductase, Mentha x piperita	AY300163.1	BM_g233034.t1	Chr05_E_BM19	18217437	18218964	-	87.852	1029	119	5	4	1029	13	1038	0	1203
7_limonene synthase, Mentha x piperita	EU108697.1	BM_g235201.t1	Chr05_F_BM19	6251617	6256132	-	99.938	1614	1	0	1	1614	1	1614	0	2976
7_4S-limonene synthase, Mentha spicata	L13459.1	BM_g235201.t1	Chr05_F_BM19	6251617	6256132	-	92.875	1614	115	0	1	1614	1	1614	0	2344
8_cytochrome p450 isoform PM17, Mentha x piperita	AF124816.1	BM_g235204.t1	Chr05_F_BM19	6265054	6266674	+	92.297	1506	104	4	1	1503	1	1497	0	2128
8_cytochrome p450 isoform PM2, Mentha x piperita	AF124817.1	BM_g235204.t1	Chr05_F_BM19	6265054	6266674	+	99.933	1497	1	0	1	1497	1	1497	0	2760
8_cytochrome p450, Mentha spicata	AF124815.1	BM_g235204.t1	Chr05_F_BM19	6265054	6266674	+	77.182	1398	303	15	7	1396	10	1399	0	800
7_limonene synthase, Mentha x piperita	EU108697.1	BM_g235206.t1	Chr05_F_BM19	6277302	6280215	-	99.889	1800	2	0	1	1800	1	1800	0	3314
7_4S-limonene synthase, Mentha spicata	L13459.1	BM_g235206.t1	Chr05_F_BM19	6277302	6280215	-	93.111	1800	124	0	1	1800	1	1800	0	2638
8_cytochrome p450 isoform PM17, Mentha x piperita	AF124816.1	BM_g235208.t1	Chr05_F_BM19	6288867	6290487	+	92.364	1506	103	4	1	1503	1	1497	0	2134
8_cytochrome p450 isoform PM2, Mentha x piperita	AF124817.1	BM_g235208.t1	Chr05_F_BM19	6288867	6290487	+	99.733	1497	4	0	1	1497	1	1497	0	2743
8_cytochrome p450, Mentha spicata	AF124815.1	BM_g235208.t1	Chr05_F_BM19	6288867	6290487	+	77.257	1407	301	17	1	1396	1	1399	0	808
8_cytochrome p450 isoform PM17, Mentha x piperita	AF124816.1	BM_g342882.t1	Chr09_A_BM19	2525020	2526009	+	88.871	611	61	4	330	940	102	705	0	745
8_cytochrome p450 isoform PM2, Mentha x piperita	AF124817.1	BM_g342882.t1	Chr09_A_BM19	2525020	2526009	+	89.238	604	64	1	330	933	102	704	0	754
8_cytochrome p450 isoform PM17, Mentha x piperita	AF124816.1	BM_g342883.t1	Chr09_A_BM19	2526039	2526572	+	91.028	535	46	2	970	1503	1	534	0	721
8_cytochrome p450 isoform PM2, Mentha x piperita	AF124817.1	BM_g342883.t1	Chr09_A_BM19	2526039	2526572	+	90.093	535	51	2	964	1497	1	534	0	693
8_cytochrome p450, Mentha spicata	AF124815.1	BM_g348895.t1	Chr09_B_BM19	2451240	2452649	+	85.656	488	63	3	388	873	1	483	1.67e-141	507
8_cytochrome p450, Mentha spicata	AF124815.1	BM_g348900.t1	Chr09_B_BM19	2465303	2466165	+	90.85	612	56	0	880	1491	61	672	0	821
8_cytochrome p450 isoform PM17, Mentha x piperita	AF124816.1	BM_g360824.t1	Chr09_D_BM19	3173559	3175239	+	77.733	988	203	13	389	1371	264	1239	1.62e-166	590
8_cytochrome p450, Mentha spicata	AF124815.1	BM_g360824.t1	Chr09_D_BM19	3173559	3175239	+	88.525	976	111	1	386	1361	264	1238	0	1181
8_cytochrome p450 isoform PM17, Mentha x piperita	AF124816.1	BM_g360829.t1	Chr09_D_BM19	3195658	3197438	+	88.83	1504	157	8	1	1503	1	1494	0	1836
8_cytochrome p450 isoform PM2, Mentha x piperita	AF124817.1	BM_g360829.t1	Chr09_D_BM19	3195658	3197438	+	88.784	1489	165	2	10	1497	7	1494	0	1823
1_geranyl diphosphate synthase small, Mentha x piperita	AF182827.1	BM_g380261.t1	Chr10_A_BM19	16594371	16595306	+	93.776	948	41	3	1	942	1	936	0	1408
2_farnesyl diphosphate synthase, Mentha x piperita	AF384040.1	BM_g381748.t1	Chr10_A_BM19	22948933	22952378	+	100	1050	0	0	1	1050	1	1050	0	1940
1_geranyl diphosphate synthase large, Mentha x piperita	AF182828.1	BM_g384618.t1	Chr10_B_BM19	10607898	10608992	-	81.124	694	129	2	324	1016	285	977	4.44e-156	555
1_geranyl diphosphate synthase small, Mentha x piperita	AF182827.1	BM_g386477.t1	Chr10_B_BM19	17843339	17844337	+	99.575	942	4	0	1	942	58	999	0	1718
1_geranyl diphosphate synthase large, Mentha x piperita	AF182828.1	BM_g390010.t1	Chr10_C_BM19	10496489	10497583	-	80.98	694	130	2	324	1016	285	977	2.07e-154	549
1_geranyl diphosphate synthase small, Mentha x piperita	AF182827.1	BM_g391906.t1	Chr10_C_BM19	17723331	17724329	+	99.257	942	7	0	1	942	58	999	0	1701
1_geranyl diphosphate synthase large, Mentha x piperita	AF182828.1	BM_g392366.t1	Chr10_D_BM19	1066394	1067488	-	80.98	694	130	2	324	1016	285	977	2.07e-154	549
1_geranyl diphosphate synthase small, Mentha x piperita	AF182827.1	BM_g394094.t1	Chr10_D_BM19	7715171	7716169	+	100	942	0	0	1	942	58	999	0	1740
2_farnesyl diphosphate synthase, Mentha x piperita	AF384040.1	BM_g395752.t1	Chr10_D_BM19	15176609	15180088	+	98.381	1050	17	0	1	1050	1	1050	0	1845
1_geranyl diphosphate synthase small, Mentha x piperita	AF182827.1	BM_g402227.t1	Chr10_G_BM19	1285195	1286130	+	91.826	942	71	5	1	942	1	936	0	1308
2_farnesyl diphosphate synthase, Mentha x piperita	AF384040.1	BM_g403681.t1	Chr10_G_BM19	7318933	7322405	+	97.429	1050	27	0	1	1050	1	1050	0	1790
2_farnesyl diphosphate synthase, Mentha x piperita	AF384040.1	BM_g405339.t1	Chr10_H_BM19	6942485	6945956	+	97.619	1050	25	0	1	1050	1	1050	0	1801
2_farnesyl diphosphate synthase, Mentha x piperita	AF384040.1	BM_g406667.t1	Chr10_I_BM19	5618508	5621985	+	97.619	1050	25	0	1	1050	1	1050	0	1801
14_menthol dehydrogenase, Mentha x piperita	AY288138.1	BM_g407306.t1	Chr11_A_BM19	2064961	2066258	-	81.719	919	152	9	19	926	31	944	0	752
15_neomenthol dehydrogenase, Mentha x piperita	AY288137.1	BM_g407306.t1	Chr11_A_BM19	2064961	2066258	-	84.233	926	119	16	40	959	34	938	0	876
10_(-) -isopiperitenone reductase, Mentha x piperita	AY300162.1	BM_g407309.t1	Chr11_A_BM19	2081584	2082885	+	89.944	895	84	5	1	890	1	894	0	1149
10_(-) -isopiperitenone reductase, Mentha x piperita	AY300162.1	BM_g407314.t1	Chr11_A_BM19	2096371	2097607	+	94.419	645	36	0	301	945	1	645	0	992
15_neomenthol dehydrogenase, Mentha x piperita	AY288137.1	BM_g407340.t1	Chr11_A_BM19	2179658	2181178	-	100	975	0	0	1	975	1	975	0	1801
14_menthol dehydrogenase, Mentha x piperita	AY288138.1	BM_g407383.t1	Chr11_A_BM19	2300196	2302885	-	90.486	946	74	8	1	932	1	944	0	1234
14_menthol dehydrogenase, Mentha x piperita	AY288138.1	BM_g407388.t1	Chr11_A_BM19	2317883	2319699	-	88.684	380	37	1	559	932	556	935	2.94e-127	459
15_neomenthol dehydrogenase, Mentha x piperita	AY288137.1	BM_g407388.t1	Chr11_A_BM19	2317883	2319699	-	91.756	558	43	2	1	558	1	555	0	773
7_limonene synthase, Mentha x piperita	EU108697.1	BM_g412389.t1	Chr11_A_BM19	20042792	20046055	+	80.06	1675	310	15	144	1800	126	1794	0	1221
7_4S-limonene synthase, Mentha spicata	L13459.1	BM_g412389.t1	Chr11_A_BM19	20042792	20046055	+	79.881	1675	313	16	144	1800	126	1794	0	1205
7_limonene synthase, Mentha x piperita	EU108697.1	BM_g412390.t1	Chr11_A_BM19	20047962	20051745	+	79.892	1671	312	19	145	1800	127	1788	0	1203
7_4S-limonene synthase, Mentha spicata	L13459.1	BM_g412390.t1	Chr11_A_BM19	20047962	20051745	+	78.883	1790	338	28	31	1800	19	1788	0	1175
15_neomenthol dehydrogenase, Mentha x piperita	AY288137.1	BM_g414294.t1	Chr11_B_BM19	2171205	2171609	-	88.679	371	39	2	592	959	16	386	1.85e-124	449
10_(-) -isopiperitenone reductase, Mentha x piperita	AY300162.1	BM_g414300.t1	Chr11_B_BM19	2189556	2191275	-	92.91	945	67	0	1	945	1	945	0	1375
10_(-) -isopiperitenone reductase, Mentha x piperita	AY300162.1	BM_g414308.t1	Chr11_B_BM19	2206026	2207378	+	97.143	945	27	0	1	945	1	945	0	1596
15_neomenthol dehydrogenase, Mentha x piperita	AY288137.1	BM_g414309.t1	Chr11_B_BM19	2216688	2217516	-	84.276	566	87	2	409	973	4	568	4.92e-155	551
14_menthol dehydrogenase, Mentha x piperita	AY288138.1	BM_g421832.t1	Chr11_C_BM19	2313801	2315090	-	82.186	915	149	7	22	926	43	953	0	774
15_neomenthol dehydrogenase, Mentha x piperita	AY288137.1	BM_g421832.t1	Chr11_C_BM19	2313801	2315090	-	84.449	926	117	15	40	959	43	947	0	887
10_(-) -isopiperitenone reductase, Mentha x piperita	AY300162.1	BM_g421834.t1	Chr11_C_BM19	2326569	2327485	+	91.429	385	32	1	562	945	268	652	8.02e-148	527
10_(-) -isopiperitenone reductase, Mentha x piperita	AY300162.1	BM_g421840.t1	Chr11_C_BM19	2345374	2346712	+	97.672	945	22	0	1	945	1	945	0	1624
7_4S-limonene synthase, Mentha spicata	L13459.1	BM_g426510.t1	Chr11_C_BM19	18699162	18702421	+	79.129	1792	336	25	31	1800	19	1794	0	1203
7_4S-limonene synthase, Mentha spicata	L13459.1	BM_g426524.t1	Chr11_C_BM19	18763610	18767050	+	79.862	869	145	18	31	887	19	869	5.38e-172	608
7_limonene synthase, Mentha x piperita	EU108697.1	BM_g426525.t1	Chr11_C_BM19	18768961	18771350	+	82.099	810	137	5	145	947	124	932	0	686
7_4S-limonene synthase, Mentha spicata	L13459.1	BM_g426525.t1	Chr11_C_BM19	18768961	18771350	+	81.897	812	135	10	145	947	124	932	0	675
1_geranyl diphosphate synthase large, Mentha x piperita	AF182828.1	BM_g42841.t1	Chr02_A_BM19	1013834	1014967	-	93.474	1134	74	0	1	1134	1	1134	0	1685
14_menthol dehydrogenase, Mentha x piperita	AY288138.1	BM_g428725.t1	Chr11_D_BM19	2131790	2133606	-	99.679	936	3	0	1	936	1	936	0	1712
14_menthol dehydrogenase, Mentha x piperita	AY288138.1	BM_g428729.t1	Chr11_D_BM19	2153271	2155086	+	83.262	932	132	12	22	932	43	971	0	835
15_neomenthol dehydrogenase, Mentha x piperita	AY288137.1	BM_g428729.t1	Chr11_D_BM19	2153271	2155086	+	89.085	962	99	4	1	959	1	959	0	1190
10_(-) -isopiperitenone reductase, Mentha x piperita	AY300162.1	BM_g428731.t1	Chr11_D_BM19	2168985	2170318	+	92.91	945	67	0	1	945	1	945	0	1375
9_(-) -isopiperitenol dehydrogenase, Mentha x piperita	AY641428.1	BM_g43504.t1	Chr02_A_BM19	3719855	3720652	-	100	798	0	0	1	798	1	798	0	1474
9_(-) -isopiperitenol dehydrogenase, Mentha x piperita	AY641428.1	BM_g43505.t1	Chr02_A_BM19	3722635	3723426	-	82.124	772	130	7	13	780	7	774	0	654
10_(-) -isopiperitenone reductase, Mentha x piperita	AY300162.1	BM_g435107.t1	Chr11_E_BM19	1878153	1879511	+	90.053	945	94	0	1	945	1	945	0	1225
7_limonene synthase, Mentha x piperita	EU108697.1	BM_g439755.t1	Chr11_E_BM19	17876193	17881234	+	80.275	1673	298	28	147	1800	129	1788	0	1232
7_4S-limonene synthase, Mentha spicata	L13459.1	BM_g439755.t1	Chr11_E_BM19	17876193	17881234	+	80.168	1669	307	22	147	1800	129	1788	0	1227
13_menthofuran synthase, Mentha x piperita	AF346833.1	BM_g44026.t1	Chr02_A_BM19	5757355	5759089	-	94.724	398	20	1	1066	1463	609	213	7.33e-175	617
7_limonene synthase, Mentha x piperita	EU108697.1	BM_g442756.t1	Chr11_F_BM19	9353434	9357051	+	80.168	1669	313	13	144	1800	126	1788	0	1232
7_4S-limonene synthase, Mentha spicata	L13459.1	BM_g442756.t1	Chr11_F_BM19	9353434	9357051	+	80.12	1670	312	17	144	1800	126	1788	0	1227
7_limonene synthase, Mentha x piperita	EU108697.1	BM_g442757.t1	Chr11_F_BM19	9358968	9362764	+	79.499	1678	312	21	145	1800	124	1791	0	1164
7_4S-limonene synthase, Mentha spicata	L13459.1	BM_g442757.t1	Chr11_F_BM19	9358968	9362764	+	79.271	1674	323	17	145	1800	124	1791	0	1147
10_(-) -isopiperitenone reductase, Mentha x piperita	AY300162.1	BM_g444817.t1	Chr11_G_BM19	2068886	2070566	-	94.286	945	54	0	1	945	1	945	0	1447
10_(-) -isopiperitenone reductase, Mentha x piperita	AY300162.1	BM_g444818.t1	Chr11_G_BM19	2072394	2073739	+	100	945	0	0	1	945	1	945	0	1746
14_menthol dehydrogenase, Mentha x piperita	AY288138.1	BM_g444822.t1	Chr11_G_BM19	2087220	2089303	-	90.527	929	68	6	21	936	30	951	0	1210
14_menthol dehydrogenase, Mentha x piperita	AY288138.1	BM_g444827.t1	Chr11_G_BM19	2102945	2104395	-	83.708	933	126	17	22	932	40	968	0	857
15_neomenthol dehydrogenase, Mentha x piperita	AY288137.1	BM_g444827.t1	Chr11_G_BM19	2102945	2104395	-	87.988	974	112	3	1	973	1	970	0	1146
12_(+) -pulegone reductase, Mentha x piperita	AY300163.1	BM_g46205.t1	Chr02_A_BM19	14445659	14446609	-	93.529	649	40	2	4	651	16	663	0	965
1_geranyl diphosphate synthase large, Mentha x piperita	AF182828.1	BM_g52672.t1	Chr02_B_BM19	884103	885236	-	93.122	1134	78	0	1	1134	1	1134	0	1663
9_(-) -isopiperitenol dehydrogenase, Mentha x piperita	AY641428.1	BM_g53299.t1	Chr02_B_BM19	3540368	3541171	-	96.393	804	23	1	1	798	1	804	0	1319
9_(-) -isopiperitenol dehydrogenase, Mentha x piperita	AY641428.1	BM_g53300.t1	Chr02_B_BM19	3542801	3543592	-	82.018	773	129	9	13	780	7	774	0	649
13_menthofuran synthase, Mentha x piperita	AF346833.1	BM_g53755.t1	Chr02_B_BM19	5312062	5313265	+	93.812	1115	53	9	199	1302	1	1110	0	1663
12_(+) -pulegone reductase, Mentha x piperita	AY300163.1	BM_g56412.t1	Chr02_B_BM19	16402192	16402913	+	93.688	507	32	0	4	510	16	522	0	760
12_(+) -pulegone reductase, Mentha x piperita	AY300163.1	BM_g56414.t1	Chr02_B_BM19	16408240	16409189	+	91.519	507	43	0	523	1029	1	507	0	699
1_geranyl diphosphate synthase large, Mentha x piperita	AF182828.1	BM_g59848.t1	Chr02_C_BM19	590275	591380	-	92.135	712	42	6	425	1134	333	1032	0	992
9_(-) -isopiperitenol dehydrogenase, Mentha x piperita	AY641428.1	BM_g60319.t1	Chr02_C_BM19	2561054	2561630	-	94.053	454	27	0	345	798	39	492	0	689
13_menthofuran synthase, Mentha x piperita	AF346833.1	BM_g60630.t1	Chr02_C_BM19	3812007	3813570	+	99.865	1482	2	0	1	1482	1	1482	0	2726
13_menthofuran synthase, Mentha x piperita	AF346833.1	BM_g60638.t1	Chr02_C_BM19	3839250	3840813	+	99.865	1482	2	0	1	1482	1	1482	0	2726
13_menthofuran synthase, Mentha x piperita	AF346833.1	BM_g60639.t1	Chr02_C_BM19	3847571	3849134	+	100	1482	0	0	1	1482	1	1482	0	2737
13_menthofuran synthase, Mentha x piperita	AF346833.1	BM_g60640.t1	Chr02_C_BM19	3859068	3860631	+	100	1482	0	0	1	1482	1	1482	0	2737
12_(+) -pulegone reductase, Mentha x piperita	AY300163.1	BM_g62631.t1	Chr02_C_BM19	11605987	11609172	-	91.929	1016	82	0	7	1022	1	1016	0	1423
9_(-) -isopiperitenol dehydrogenase, Mentha x piperita	AY641428.1	BM_g66781.t1	Chr02_D_BM19	1970042	1970839	-	97.368	798	21	0	1	798	1	798	0	1358
9_(-) -isopiperitenol dehydrogenase, Mentha x piperita	AY641428.1	BM_g66784.t1	Chr02_D_BM19	1974724	1975515	-	82.147	773	128	9	13	780	7	774	0	654
13_menthofuran synthase, Mentha x piperita	AF346833.1	BM_g67267.t1	Chr02_D_BM19	3949326	3950895	+	93.905	1493	75	8	1	1482	1	1488	0	2239
12_(+) -pulegone reductase, Mentha x piperita	AY300163.1	BM_g69219.t1	Chr02_D_BM19	12129493	12131982	-	92.962	1023	72	0	4	1026	16	1038	0	1491
9_(-) -isopiperitenol dehydrogenase, Mentha x piperita	AY641428.1	BM_g74366.t1	Chr02_F_BM19	1545697	1546140	+	90.848	448	33	2	1	448	1	440	6.55e-168	593
1_geranyl diphosphate synthase large, Mentha x piperita	AF182828.1	BM_g74840.t1	Chr02_F_BM19	3565210	3566343	+	100	1134	0	0	1	1134	1	1134	0	2095
9_(-) -isopiperitenol dehydrogenase, Mentha x piperita	AY641428.1	BM_g82710.t1	Chr02_I_BM19	2904817	2905608	-	93.639	786	50	0	1	786	1	786	0	1175
9_(-) -isopiperitenol dehydrogenase, Mentha x piperita	AY641428.1	BM_g82712.t1	Chr02_I_BM19	2909816	2910607	-	81.783	774	129	10	13	780	7	774	0	638
13_menthofuran synthase, Mentha x piperita	AF346833.1	BM_g83110.t1	Chr02_I_BM19	4444813	4445184	+	94.07	371	22	0	1	371	1	371	9.68e-159	564
12_(+) -pulegone reductase, Mentha x piperita	AY300163.1	BM_g85158.t1	Chr03_A_BM19	5860025	5861689	-	97.862	1029	22	0	1	1029	13	1041	0	1779
12_(+) -pulegone reductase, Mentha x piperita	AY300163.1	BM_g85165.t1	Chr03_A_BM19	5884435	5886084	-	99.417	1029	6	0	1	1029	1	1029	0	1868
12_(+) -pulegone reductase, Mentha x piperita	AY300163.1	BM_g85168.t1	Chr03_A_BM19	5904351	5905997	+	100	1029	0	0	1	1029	1	1029	0	1901
12_(+) -pulegone reductase, Mentha x piperita	AY300163.1	BM_g85170.t1	Chr03_A_BM19	5909697	5912324	+	97.253	546	11	2	483	1028	145	686	0	922
12_(+) -pulegone reductase, Mentha x piperita	AY300163.1	BM_g85179.t1	Chr03_A_BM19	5938855	5940483	+	96.366	743	27	0	1	743	13	755	0	1223
12_(+) -pulegone reductase, Mentha x piperita	AY300163.1	BM_g85183.t1	Chr03_A_BM19	5955042	5956664	-	94.829	1025	53	0	5	1029	17	1041	0	1600
12_(+) -pulegone reductase, Mentha x piperita	AY300163.1	BM_g85184.t1	Chr03_A_BM19	5957513	5959140	+	95.201	1021	49	0	1	1021	13	1033	0	1615
12_(+) -pulegone reductase, Mentha x piperita	AY300163.1	BM_g94868.t1	Chr03_B_BM19	5993821	5995437	+	95.432	1029	47	0	1	1029	13	1041	0	1640
