# Supplementary material for: Layer-specific genetic variation unlocks secondary metabolite diversity in long-lived clonal peppermint
Source: Proc Natl Acad Sci U S A. 2026 May 8;123(21):e2532794123. doi: 10.1073/pnas.2532794123 (PMC13214039; doi:10.1073/pnas.2532794123)
Supplement: Supplementary file 3 — Dataset S02 (XLSX) [file pnas.2532794123.sd02.xlsx]

## Sheet: Indel List
Sample Seq. ID	Sample ID	P#	Treatment Code	Dose (Grey)	Chrom	Start position	End position	Lesion size (Mb)	Mean normalized coverage (% BM)	Indel type	Layer
Bmitch_P1_01	P1_01	P025	BM45GY-1	45	Chr01_A	1	20300000	20.3	0.318	Deletion	L23
Bmitch_P1_01	P1_01	P025	BM45GY-1	45	Chr01_A	20300001	27500000	7.2	0.535	Deletion	Und.
Bmitch_P1_01	P1_01	P025	BM45GY-1	45	Chr02_H	1000001	9000001	8	0.586	Deletion	Und.
Bmitch_P1_01	P1_01	P025	BM45GY-1	45	Chr04_H	4200001	8832200	4.6322	0.822	Deletion	L1
Bmitch_P1_01	P1_01	P025	BM45GY-1	45	Chr05_A	33300001	34700000	1.4	0.508	Deletion	Und.
Bmitch_P1_01	P1_01	P025	BM45GY-1	45	Chr06_B	1	4100000	4.1	0.811	Deletion	L1
Bmitch_P1_01	P1_01	P025	BM45GY-1	45	Chr09_A	1	8500000	8.5	0.794	Deletion	L1
Bmitch_P1_01	P1_01	P025	BM45GY-1	45	Chr09_C	1	11300000	11.3	0.819	Deletion	L1
Bmitch_P1_01	P1_01	P025	BM45GY-1	45	Chr10_E	1	5300000	5.3	0.809	Deletion	L1
Bmitch_P1_01	P1_01	P025	BM45GY-1	45	Chr11_D	18000001	23526886	5.52689	0.567	Deletion	Und.
Bmitch_P1_01	P1_01	P025	BM45GY-1	45	Chr11_F	7100001	15818017	8.71802	0.523	Deletion	Und.
Bmitch_P1_02	P1_02	P061	BM45GY-2	45	Chr01_F	1	6000001	6	0.758	Deletion	L1
Bmitch_P1_02	P1_02	P061	BM45GY-2	45	Chr02_A	27000001	38369283	11.3693	0.721	Deletion	L1
Bmitch_P1_02	P1_02	P061	BM45GY-2	45	Chr02_A	15000001	20500000	5.5	0.746	Deletion	L1
Bmitch_P1_02	P1_02	P061	BM45GY-2	45	Chr04_A	1	12500000	12.5	0.703	Deletion	L1
Bmitch_P1_02	P1_02	P061	BM45GY-2	45	Chr04_L	1	4400000	4.4	0.71	Deletion	L1
Bmitch_P1_02	P1_02	P061	BM45GY-2	45	Chr05_D	13500001	21000000	7.5	0.735	Deletion	L1
Bmitch_P1_03	P1_03	P155	BM45GY-3	45	Chr01_F	1	6000001	6	0.754	Deletion	L1
Bmitch_P1_03	P1_03	P155	BM45GY-3	45	Chr02_A	27000001	38369283	11.3693	0.719	Deletion	L1
Bmitch_P1_03	P1_03	P155	BM45GY-3	45	Chr02_A	15000001	20500000	5.5	0.721	Deletion	L1
Bmitch_P1_03	P1_03	P155	BM45GY-3	45	Chr04_A	1	12500000	12.5	0.708	Deletion	L1
Bmitch_P1_03	P1_03	P155	BM45GY-3	45	Chr04_L	1	4400000	4.4	0.721	Deletion	L1
Bmitch_P1_03	P1_03	P155	BM45GY-3	45	Chr05_D	13500001	21000000	7.5	0.716	Deletion	L1
Bmitch_P1_03	P1_03	P155	BM45GY-3	45	Chr08_H	7700001	8800000	1.1	0.738	Deletion	L1
Bmitch_P1_04	P1_04	P156	BM45GY-5	45	Chr01_D	17500001	20240877	2.74088	0.398	Deletion	L23
Bmitch_P1_04	P1_04	P156	BM45GY-5	45	Chr02_I	1	5200002	5.2	0.738	Deletion	L1
Bmitch_P1_04	P1_04	P156	BM45GY-5	45	Chr02_J	1	2987689	2.98769	0.7	Deletion	L1
Bmitch_P1_04	P1_04	P156	BM45GY-5	45	Chr08_G	4100001	8600000	4.5	0.727	Deletion	L1
Bmitch_P1_04	P1_04	P156	BM45GY-5	45	Chr08_H	7600001	10300000	2.7	0.758	Deletion	L1
Bmitch_P1_04	P1_04	P156	BM45GY-5	45	Chr09_C	1	11000000	11	0.333	Deletion	L23
Bmitch_P1_04	P1_04	P156	BM45GY-5	45	Chr11_A	11000001	26012844	15.0128	0.713	Deletion	L1
Bmitch_P1_05	P1_05	P045	BM45GY-7	45
Bmitch_P1_06	P1_06	P056	BM45GY-8	45	Chr02_C	1	5500000	5.5	0.721	Deletion	L1
Bmitch_P1_06	P1_06	P056	BM45GY-8	45	Chr02_C	21300001	22400000	1.1	0.777	Deletion	L1
Bmitch_P1_06	P1_06	P056	BM45GY-8	45	Chr02_D	8100001	10200000	2.1	0.279	Deletion	L23
Bmitch_P1_06	P1_06	P056	BM45GY-8	45	Chr03_B	9700001	11100000	1.4	0.706	Deletion	L1
Bmitch_P1_06	P1_06	P056	BM45GY-8	45	Chr05_A	2300001	5200000	2.9	0.247	Deletion	L23
Bmitch_P1_07	P1_07	P051	BM45GY-9	45	Chr02_C	1	5500000	5.5	0.732	Deletion	L1
Bmitch_P1_07	P1_07	P051	BM45GY-9	45	Chr02_C	20800001	22400000	1.6	0.762	Deletion	L1
Bmitch_P1_07	P1_07	P051	BM45GY-9	45	Chr02_D	8100001	10200000	2.1	0.294	Deletion	L23
Bmitch_P1_07	P1_07	P051	BM45GY-9	45	Chr03_B	9700001	11100000	1.4	0.724	Deletion	L1
Bmitch_P1_07	P1_07	P051	BM45GY-9	45	Chr05_A	2300001	5200000	2.9	0.268	Deletion	L23
Bmitch_P1_08	P1_08	P158	BM45GY-10	45	Chr05_A	26000001	35375663	9.37566	0.717	Deletion	L1
Bmitch_P1_08	P1_08	P158	BM45GY-10	45	Chr06_A	1	19700000	19.7	0.695	Deletion	L1
Bmitch_P1_08	P1_08	P158	BM45GY-10	45	Chr06_A	25500001	34807004	9.307	0.734	Deletion	L1
Bmitch_P1_08	P1_08	P158	BM45GY-10	45	Chr08_E	7100001	10400000	3.3	0.657	Deletion	L1
Bmitch_P1_09	P1_09	P327	BM45GY-11	45	Chr01_B	1	7000000	7	0.728	Deletion	L1
Bmitch_P1_09	P1_09	P327	BM45GY-11	45	Chr01_D	13500001	16100000	2.6	0.381	Deletion	L23
Bmitch_P1_09	P1_09	P327	BM45GY-11	45	Chr03_A	1	36312282	36.3123	0.294	Deletion	L23
Bmitch_P1_09	P1_09	P327	BM45GY-11	45	Chr03_E	1	10500000	10.5	0.67	Deletion	L1
Bmitch_P1_10	P1_10	P031	BM45GY-12	45	Chr04_F	11000001	25507834	14.5078	0.059	Deletion	All
Bmitch_P1_10	P1_10	P031	BM45GY-12	45	Chr10_G	5300001	7200000	1.9	0.104	Deletion	All
Bmitch_P1_11	P1_11	P032	BM45GY-13	45	Chr04_D	1	1200000	1.2	0.709	Deletion	L1
Bmitch_P1_11	P1_11	P032	BM45GY-13	45	Chr04_F	17000001	25507834	8.50783	0.339	Deletion	L23
Bmitch_P1_11	P1_11	P032	BM45GY-13	45	Chr04_I	1	3500000	3.5	0.363	Deletion	L23
Bmitch_P1_11	P1_11	P032	BM45GY-13	45	Chr06_A	21200001	24400000	3.2	0.327	Deletion	L23
Bmitch_P1_11	P1_11	P032	BM45GY-13	45	Chr08_A	18500001	21500000	3	0.3	Deletion	L23
Bmitch_P1_12	P1_12	P033	BM45GY-14	45	Chr02_A	1800001	2900000	1.1	0.501	Deletion	Und.
Bmitch_P1_12	P1_12	P033	BM45GY-14	45	Chr02_A	300001	1800000	1.5	0.715	Deletion	L1
Bmitch_P1_12	P1_12	P033	BM45GY-14	45	Chr04_F	1	1800000	1.8	0.681	Deletion	L1
Bmitch_P1_12	P1_12	P033	BM45GY-14	45	Chr04_I	1	8761866	8.76187	0.656	Deletion	L1
Bmitch_P1_12	P1_12	P033	BM45GY-14	45	Chr04_L	1	5240002	5.24	0.662	Deletion	L1
Bmitch_P1_12	P1_12	P033	BM45GY-14	45	Chr06_C	20700001	22804670	2.10467	0.743	Deletion	L1
Bmitch_P1_12	P1_12	P033	BM45GY-14	45	Chr07_A	8000001	14910837	6.91084	0.46	Deletion	Und.
Bmitch_P1_12	P1_12	P033	BM45GY-14	45	Chr08_E	1	14700000	14.7	0.667	Deletion	L1
Bmitch_P1_12	P1_12	P033	BM45GY-14	45	Chr09_D	1	6100000	6.1	0.804	Deletion	L1
Bmitch_P1_12	P1_12	P033	BM45GY-14	45	Chr09_F	1	4000000	4	0.667	Deletion	L1
Bmitch_P1_12	P1_12	P033	BM45GY-14	45	Chr10_A	1900001	4100000	2.2	0.386	Deletion	L23
Bmitch_P1_12	P1_12	P033	BM45GY-14	45	Chr10_G	5600001	7800000	2.2	0.688	Deletion	L1
Bmitch_P1_12	P1_12	P033	BM45GY-14	45	Chr12_E	5800001	8300000	2.5	0.667	Deletion	L1
Bmitch_P1_13	P1_13	P037	BM45GY-17	45	Chr01_B	27600001	28900000	1.3	0.758	Deletion	L1
Bmitch_P1_13	P1_13	P037	BM45GY-17	45	Chr01_C	1	36169370	36.1694	0.722	Deletion	L1
Bmitch_P1_13	P1_13	P037	BM45GY-17	45	Chr10_D	9100001	11000000	1.9	0.666	Deletion	L1
Bmitch_P1_14	P1_14	P221	BM45GY-18	45	Chr03_D	1	11100001	11.1	0.278	Deletion	L23
Bmitch_P1_14	P1_14	P221	BM45GY-18	45	Chr03_D	12700001	15000000	2.3	0.377	Deletion	L23
Bmitch_P1_14	P1_14	P221	BM45GY-18	45	Chr03_D	11200001	12600000	1.4	1.584	Insertion	Und.
Bmitch_P1_14	P1_14	P221	BM45GY-18	45	Chr04_E	1	12000000	12	0.339	Deletion	L23
Bmitch_P1_14	P1_14	P221	BM45GY-18	45	Chr05_B	1	9500000	9.5	0.3	Deletion	L23
Bmitch_P1_14	P1_14	P221	BM45GY-18	45	Chr05_D	1	15100000	15.1	0.282	Deletion	L23
Bmitch_P1_14	P1_14	P221	BM45GY-18	45	Chr05_D	15400001	15800000	0.399999	0.41	Deletion	L23
Bmitch_P1_14	P1_14	P221	BM45GY-18	45	Chr05_D	16800001	17200000	0.399999	0.62	Deletion	L1
Bmitch_P1_14	P1_14	P221	BM45GY-18	45	Chr05_D	17800001	23908878	6.10888	0.662	Deletion	L1
Bmitch_P1_14	P1_14	P221	BM45GY-18	45	Chr06_A	28000001	34807004	6.807	0.354	Deletion	L23
Bmitch_P1_14	P1_14	P221	BM45GY-18	45	Chr06_D	1	15403804	15.4038	0.727	Deletion	L1
Bmitch_P1_14	P1_14	P221	BM45GY-18	45	Chr06_E	1	15386527	15.3865	0.766	Deletion	L1
Bmitch_P1_14	P1_14	P221	BM45GY-18	45	Chr06_G	1	12185614	12.1856	0.288	Deletion	L23
Bmitch_P1_14	P1_14	P221	BM45GY-18	45	Chr07_D	10100001	11048425	0.948424	0.749	Deletion	L1
Bmitch_P1_14	P1_14	P221	BM45GY-18	45	Chr08_D	1	6200000	6.2	0.742	Deletion	L1
Bmitch_P1_14	P1_14	P221	BM45GY-18	45	Chr08_D	6800001	9800000	3	0.756	Deletion	L1
Bmitch_P1_14	P1_14	P221	BM45GY-18	45	Chr08_D	11400001	15400000	4	0.798	Deletion	L1
Bmitch_P1_14	P1_14	P221	BM45GY-18	45	Chr08_E	1	1500000	1.5	0.751	Deletion	L1
Bmitch_P1_14	P1_14	P221	BM45GY-18	45	Chr08_E	16700001	17633496	0.933495	1.201	Insertion	L1
Bmitch_P1_14	P1_14	P221	BM45GY-18	45	Chr08_J	1500001	5473332	3.97333	0.651	Deletion	L1
Bmitch_P1_14	P1_14	P221	BM45GY-18	45	Chr09_E	9700001	12000001	2.3	0.776	Deletion	L1
Bmitch_P1_14	P1_14	P221	BM45GY-18	45	Chr11_E	16700001	19300000	2.6	0.305	Deletion	L23
Bmitch_P1_14	P1_14	P221	BM45GY-18	45	Chr11_E	1	6500000	6.5	0.337	Deletion	L23
Bmitch_P1_15	P1_15	P039	BM45GY-20	45	Chr04_A	1	13000000	13	0.708	Deletion	L1
Bmitch_P1_15	P1_15	P039	BM45GY-20	45	Chr08_C	1	12000000	12	0.317	Deletion	L23
Bmitch_P1_15	P1_15	P039	BM45GY-20	45	Chr09_D	1	6100000	6.1	0.829	Deletion	L1
Bmitch_P1_15	P1_15	P039	BM45GY-20	45	Chr09_F	1	9000000	9	0.708	Deletion	L1
Bmitch_P1_16	P1_16	P040	BM45GY-22	45
Bmitch_P1_17	P1_17	P041	BM45GY-23	45	Chr01_B	1	21000000	21	0.293	Deletion	L23
Bmitch_P1_17	P1_17	P041	BM45GY-23	45	Chr01_C	31500001	36169370	4.66937	0.749	Deletion	L1
Bmitch_P1_17	P1_17	P041	BM45GY-23	45	Chr01_F	1	5600001	5.6	0.746	Deletion	L1
Bmitch_P1_17	P1_17	P041	BM45GY-23	45	Chr02_E	1200001	15269534	14.0695	0.739	Deletion	L1
Bmitch_P1_17	P1_17	P041	BM45GY-23	45	Chr04_A	26000001	34843660	8.84366	0.725	Deletion	L1
Bmitch_P1_17	P1_17	P041	BM45GY-23	45	Chr05_F	1	14500000	14.5	0.323	Deletion	L23
Bmitch_P1_17	P1_17	P041	BM45GY-23	45	Chr08_A	1	4700000	4.7	0.751	Deletion	L1
Bmitch_P1_17	P1_17	P041	BM45GY-23	45	Chr08_A	10400001	13200000	2.8	0.774	Deletion	L1
Bmitch_P1_17	P1_17	P041	BM45GY-23	45	Chr08_A	7500001	8000000	0.499999	1.127	Insertion	Und.
Bmitch_P1_17	P1_17	P041	BM45GY-23	45	Chr08_H	5500001	11898411	6.39841	0.391	Deletion	L23
Bmitch_P1_17	P1_17	P041	BM45GY-23	45	Chr08_I	3600001	5934771	2.33477	0.461	Deletion	Und.
Bmitch_P1_17	P1_17	P041	BM45GY-23	45	Chr09_A	1	10500000	10.5	0.297	Deletion	L23
Bmitch_P1_17	P1_17	P041	BM45GY-23	45	Chr09_B	18300001	20700000	2.4	0.767	Deletion	L1
Bmitch_P1_17	P1_17	P041	BM45GY-23	45	Chr10_A	1	1500000	1.5	0.768	Deletion	L1
Bmitch_P1_18	P1_18	P005	BM45GY-26	45	Chr01_A	35800001	42170207	6.37021	0.87	Deletion	Und.
Bmitch_P1_18	P1_18	P005	BM45GY-26	45	Chr01_C	32000001	36169370	4.16937	0.777	Deletion	L1
Bmitch_P1_18	P1_18	P005	BM45GY-26	45	Chr03_B	27500001	32857933	5.35793	0.781	Deletion	L1
Bmitch_P1_18	P1_18	P005	BM45GY-26	45	Chr04_A	20700001	24300000	3.6	0.475	Deletion	Und.
Bmitch_P1_18	P1_18	P005	BM45GY-26	45	Chr04_B	1	17500000	17.5	0.767	Deletion	L1
Bmitch_P1_18	P1_18	P005	BM45GY-26	45	Chr04_C	1	2100000	2.1	0.762	Deletion	L1
Bmitch_P1_18	P1_18	P005	BM45GY-26	45	Chr04_C	5000001	11400000	6.4	0.799	Deletion	L1
Bmitch_P1_18	P1_18	P005	BM45GY-26	45	Chr04_E	18000001	26400001	8.4	0.476	Deletion	Und.
Bmitch_P1_18	P1_18	P005	BM45GY-26	45	Chr07_B	5400001	6600000	1.2	0.813	Deletion	L1
Bmitch_P1_18	P1_18	P005	BM45GY-26	45	Chr11_D	9700001	23526886	13.8269	0.775	Deletion	L1
Bmitch_P1_18	P1_18	P005	BM45GY-26	45	Chr12_B	1	5000000	5	0.517	Deletion	Und.
Bmitch_P1_18	P1_18	P005	BM45GY-26	45	Chr12_C	16600001	18788318	2.18832	0.777	Deletion	L1
Bmitch_P1_19	P1_19	P243	BM45GY-27	45	Chr03_F	1	12500000	12.5	0.325	Deletion	L23
Bmitch_P1_20	P1_20	P244	BM45GY-28	45
Bmitch_P1_21	P1_21	P245	BM45GY-29	45	Chr05_A	1	5500000	5.5	0.685	Deletion	L1
Bmitch_P1_21	P1_21	P245	BM45GY-29	45	Chr08_A	20500001	24506090	4.00609	0.734	Deletion	L1
Bmitch_P1_21	P1_21	P245	BM45GY-29	45	Chr10_E	1800001	10900000	9.1	0.706	Deletion	L1
Bmitch_P1_22	P1_22	P076	BM45GY-31	45
Bmitch_P1_23	P1_23	P249	BM45GY-34	45	Chr03_F	1	20000000	20	0.786	Deletion	L1
Bmitch_P1_23	P1_23	P249	BM45GY-34	45	Chr05_B	1	9000000	9	0.768	Deletion	L1
Bmitch_P1_23	P1_23	P249	BM45GY-34	45	Chr06_D	2300001	4600000	2.3	0.211	Deletion	L23
Bmitch_P1_23	P1_23	P249	BM45GY-34	45	Chr07_B	4300001	9800000	5.5	0.39	Deletion	L23
Bmitch_P1_23	P1_23	P249	BM45GY-34	45	Chr07_F	1	7400000	7.4	0.531	Deletion	Und.
Bmitch_P1_23	P1_23	P249	BM45GY-34	45	Chr10_F	1	2500000	2.5	0.238	Deletion	L23
Bmitch_P1_24	P1_24	P250	BM45GY-35	45	Chr01_A	37500001	42170207	4.67021	0.726	Deletion	L1
Bmitch_P1_24	P1_24	P250	BM45GY-35	45	Chr01_B	28000001	38010347	10.0103	0.361	Deletion	L23
Bmitch_P1_24	P1_24	P250	BM45GY-35	45	Chr05_E	1	20494391	20.4944	0.317	Deletion	L23
Bmitch_P1_24	P1_24	P250	BM45GY-35	45	Chr05_G	1700001	3200000	1.5	0.368	Deletion	L23
Bmitch_P1_24	P1_24	P250	BM45GY-35	45	Chr06_C	20500001	22804670	2.30467	0.38	Deletion	L23
Bmitch_P1_24	P1_24	P250	BM45GY-35	45	Chr07_B	2800001	4300000	1.5	0.477	Deletion	Und.
Bmitch_P1_24	P1_24	P250	BM45GY-35	45	Chr07_B	1	2800000	2.8	0.702	Deletion	L1
Bmitch_P1_24	P1_24	P250	BM45GY-35	45	Chr07_B	4300001	6000000	1.7	0.716	Deletion	L1
Bmitch_P1_25	P1_25	P251	BM45GY-36	45	Chr01_G	1	1100000	1.1	0.37	Deletion	L23
Bmitch_P1_25	P1_25	P251	BM45GY-36	45	Chr04_D	1	6500000	6.5	0.387	Deletion	L23
Bmitch_P1_25	P1_25	P251	BM45GY-36	45	Chr04_J	1	8314887	8.31489	0.379	Deletion	L23
Bmitch_P1_25	P1_25	P251	BM45GY-36	45	Chr08_A	20000001	24506090	4.50609	0.416	Deletion	L23
Bmitch_P1_26	P1_26	P070	BM45GY-37	45	Chr01_A	29200001	30600000	1.4	0.459	Deletion	Und.
Bmitch_P1_26	P1_26	P070	BM45GY-37	45	Chr01_B	33000001	38010347	5.01035	0.435	Deletion	L23
Bmitch_P1_26	P1_26	P070	BM45GY-37	45	Chr01_C	1	22500000	22.5	0.406	Deletion	L23
Bmitch_P1_26	P1_26	P070	BM45GY-37	45	Chr02_B	1	5900000	5.9	0.678	Deletion	L1
Bmitch_P1_26	P1_26	P070	BM45GY-37	45	Chr02_B	7200001	17500000	10.3	0.678	Deletion	L1
Bmitch_P1_26	P1_26	P070	BM45GY-37	45	Chr02_H	1	9000001	9	0.735	Deletion	L1
Bmitch_P1_26	P1_26	P070	BM45GY-37	45	Chr03_A	29000001	36312282	7.31228	0.435	Deletion	L23
Bmitch_P1_26	P1_26	P070	BM45GY-37	45	Chr03_B	13500001	17000000	3.5	0.46	Deletion	Und.
Bmitch_P1_26	P1_26	P070	BM45GY-37	45	Chr03_C	1	19500000	19.5	0.717	Deletion	L1
Bmitch_P1_26	P1_26	P070	BM45GY-37	45	Chr03_D	26000001	29408446	3.40844	0.775	Deletion	L1
Bmitch_P1_26	P1_26	P070	BM45GY-37	45	Chr03_E	1	2200000	2.2	0.481	Deletion	Und.
Bmitch_P1_26	P1_26	P070	BM45GY-37	45	Chr04_L	1	5240002	5.24	0.423	Deletion	L23
Bmitch_P1_26	P1_26	P070	BM45GY-37	45	Chr06_C	1	16000000	16	0.706	Deletion	L1
Bmitch_P1_26	P1_26	P070	BM45GY-37	45	Chr07_C	1	12044622	12.0446	0.711	Deletion	L1
Bmitch_P1_26	P1_26	P070	BM45GY-37	45	Chr09_A	19000001	27077331	8.07733	0.444	Deletion	L23
Bmitch_P1_27	P1_27	P252	BM45GY-38	45	Chr01_A	29200001	30600000	1.4	0.416	Deletion	L23
Bmitch_P1_27	P1_27	P252	BM45GY-38	45	Chr01_B	33000001	38010347	5.01035	0.402	Deletion	L23
Bmitch_P1_27	P1_27	P252	BM45GY-38	45	Chr01_C	1	22500000	22.5	0.368	Deletion	L23
Bmitch_P1_27	P1_27	P252	BM45GY-38	45	Chr02_B	1	5900000	5.9	0.678	Deletion	L1
Bmitch_P1_27	P1_27	P252	BM45GY-38	45	Chr02_B	7200001	17500000	10.3	0.678	Deletion	L1
Bmitch_P1_27	P1_27	P252	BM45GY-38	45	Chr02_H	1	9000001	9	0.714	Deletion	L1
Bmitch_P1_27	P1_27	P252	BM45GY-38	45	Chr03_A	29000001	36312282	7.31228	0.39	Deletion	L23
Bmitch_P1_27	P1_27	P252	BM45GY-38	45	Chr03_B	13500001	17000000	3.5	0.415	Deletion	L23
Bmitch_P1_27	P1_27	P252	BM45GY-38	45	Chr03_C	1	19500000	19.5	0.706	Deletion	L1
Bmitch_P1_27	P1_27	P252	BM45GY-38	45	Chr03_D	26000001	29408446	3.40844	0.746	Deletion	L1
Bmitch_P1_27	P1_27	P252	BM45GY-38	45	Chr03_E	1	2100000	2.1	0.433	Deletion	L23
Bmitch_P1_27	P1_27	P252	BM45GY-38	45	Chr04_L	1	5240002	5.24	0.392	Deletion	L23
Bmitch_P1_27	P1_27	P252	BM45GY-38	45	Chr06_C	1	16000000	16	0.699	Deletion	L1
Bmitch_P1_27	P1_27	P252	BM45GY-38	45	Chr07_C	1	12044622	12.0446	0.7	Deletion	L1
Bmitch_P1_27	P1_27	P252	BM45GY-38	45	Chr09_A	19000001	27077331	8.07733	0.404	Deletion	L23
Bmitch_P1_28	P1_28	P006	BM45GY-40	45	Chr02_A	1	2000000	2	0.549	Deletion	Und.
Bmitch_P1_28	P1_28	P006	BM45GY-40	45	Chr02_D	5500001	7200000	1.7	0.727	Deletion	L1
Bmitch_P1_28	P1_28	P006	BM45GY-40	45	Chr03_C	1	3000000	3	0.734	Deletion	L1
Bmitch_P1_28	P1_28	P006	BM45GY-40	45	Chr05_E	1	1100000	1.1	0.691	Deletion	L1
Bmitch_P1_28	P1_28	P006	BM45GY-40	45	Chr05_E	1300001	2600000	1.3	1.205	Insertion	L1
Bmitch_P1_28	P1_28	P006	BM45GY-40	45	Chr08_B	1	1900000	1.9	0.293	Deletion	L23
Bmitch_P1_28	P1_28	P006	BM45GY-40	45	Chr10_G	1	7833413	7.83341	0.307	Deletion	L23
Bmitch_P1_28	P1_28	P006	BM45GY-40	45	Chr11_A	14500001	26012844	11.5128	0.287	Deletion	L23
Bmitch_P1_29	P1_29	P073	BM45GY-51	45	Chr01_A	17400001	18700000	1.3	0.706	Deletion	L1
Bmitch_P1_29	P1_29	P073	BM45GY-51	45	Chr04_D	1	7500000	7.5	0.732	Deletion	L1
Bmitch_P1_29	P1_29	P073	BM45GY-51	45	Chr04_J	1	8314887	8.31489	0.683	Deletion	L1
Bmitch_P1_29	P1_29	P073	BM45GY-51	45	Chr05_C	1	13500000	13.5	0.347	Deletion	L23
Bmitch_P1_29	P1_29	P073	BM45GY-51	45	Chr05_C	19700001	22700000	3	0.386	Deletion	L23
Bmitch_P1_29	P1_29	P073	BM45GY-51	45	Chr08_E	1	1000000	0.999999	0.362	Deletion	L23
Bmitch_P1_29	P1_29	P073	BM45GY-51	45	Chr09_E	5100001	8600000	3.5	0.727	Deletion	L1
Bmitch_P1_29	P1_29	P073	BM45GY-51	45	Chr11_F	5100001	15818017	10.718	0.336	Deletion	L23
Bmitch_P1_29	P1_29	P073	BM45GY-51	45	Chr12_G	3400001	7534152	4.13415	0.05	Deletion	All
Bmitch_P1_29	P1_29	P073	BM45GY-51	45	Chr12_G	3000001	3400000	0.399999	0.379	Deletion	L23
Bmitch_P1_30	P1_30	P072	BM45GY-52	45
Bmitch_P1_31	P1_31	P010	BM45GY-53	45	Chr01_G	1	5442978	5.44298	0.697	Deletion	L1
Bmitch_P1_31	P1_31	P010	BM45GY-53	45	Chr02_G	1	4500000	4.5	0.717	Deletion	L1
Bmitch_P1_31	P1_31	P010	BM45GY-53	45	Chr02_H	4500001	9000001	4.5	0.391	Deletion	L23
Bmitch_P1_31	P1_31	P010	BM45GY-53	45	Chr04_A	1	4000000	4	0.709	Deletion	L1
Bmitch_P1_31	P1_31	P010	BM45GY-53	45	Chr05_C	1	8000000	8	0.32	Deletion	L23
Bmitch_P1_31	P1_31	P010	BM45GY-53	45	Chr06_A	1	17000000	17	0.709	Deletion	L1
Bmitch_P1_31	P1_31	P010	BM45GY-53	45	Chr06_B	26500001	31850079	5.35008	0.374	Deletion	L23
Bmitch_P1_31	P1_31	P010	BM45GY-53	45	Chr06_D	1	6500000	6.5	0.302	Deletion	L23
Bmitch_P1_31	P1_31	P010	BM45GY-53	45	Chr07_E	1300001	5000000	3.7	0.734	Deletion	L1
Bmitch_P1_31	P1_31	P010	BM45GY-53	45	Chr08_B	1	20509217	20.5092	0.717	Deletion	L1
Bmitch_P1_31	P1_31	P010	BM45GY-53	45	Chr09_B	2300001	3600000	1.3	0.719	Deletion	L1
Bmitch_P1_31	P1_31	P010	BM45GY-53	45	Chr12_B	2300001	6900000	4.6	0.782	Deletion	L1
Bmitch_P1_31	P1_31	P010	BM45GY-53	45	Chr12_B	17800001	19408181	1.60818	0.856	Deletion	Und.
Bmitch_P1_31	P1_31	P010	BM45GY-53	45	Chr12_B	17100000	17800000	0.7	1.212	Insertion	L1
Bmitch_P1_31	P1_31	P010	BM45GY-53	45	Chr12_D	1	17416058	17.4161	0.711	Deletion	L1
Bmitch_P1_31	P1_31	P010	BM45GY-53	45	Chr12_G	1	7534152	7.53415	0.731	Deletion	L1
Bmitch_P1_32	P1_32	P260	BM45GY-55	45	Chr03_C	1	5000000	5	0.32	Deletion	L23
Bmitch_P1_32	P1_32	P260	BM45GY-55	45	Chr06_A	10600001	13400000	2.8	0.671	Deletion	L1
Bmitch_P1_34	P1_34	P351	BM45GY-58	45	Chr02_A	1	1900000	1.9	0.647	Deletion	L1
Bmitch_P1_34	P1_34	P351	BM45GY-58	45	Chr02_D	5800001	7200000	1.4	0.764	Deletion	L1
Bmitch_P1_34	P1_34	P351	BM45GY-58	45	Chr03_C	1	3000000	3	0.782	Deletion	L1
Bmitch_P1_34	P1_34	P351	BM45GY-58	45	Chr08_B	1	1900000	1.9	0.459	Deletion	Und.
Bmitch_P1_34	P1_34	P351	BM45GY-58	45	Chr10_G	1	7833413	7.83341	0.465	Deletion	Und.
Bmitch_P1_34	P1_34	P351	BM45GY-58	45	Chr11_A	14500001	26012844	11.5128	0.485	Deletion	Und.
Bmitch_P1_35	P1_35	P263	BM45GY-60	45	Chr02_A	6000001	10000000	4	0.657	Deletion	L1
Bmitch_P1_35	P1_35	P263	BM45GY-60	45	Chr04_F	9500001	25507834	16.0078	0.356	Deletion	L23
Bmitch_P1_35	P1_35	P263	BM45GY-60	45	Chr07_D	8000001	11048425	3.04842	0.713	Deletion	L1
Bmitch_P1_35	P1_35	P263	BM45GY-60	45	Chr08_A	20500001	24506090	4.00609	0.444	Deletion	L23
Bmitch_P1_35	P1_35	P263	BM45GY-60	45	Chr12_F	1	5900000	5.9	0.384	Deletion	L23
Bmitch_P1_36	P1_36	P264	BM45GY-61	45	Chr03_A	9600001	10600000	0.999999	0.698	Deletion	L1
Bmitch_P1_36	P1_36	P264	BM45GY-61	45	Chr03_C	1	11500000	11.5	0.662	Deletion	L1
Bmitch_P1_36	P1_36	P264	BM45GY-61	45	Chr07_A	7100001	11100000	4	0.692	Deletion	L1
Bmitch_P1_36	P1_36	P264	BM45GY-61	45	Chr12_B	100001	1200000	1.1	0.773	Deletion	L1
Bmitch_P1_37	P1_37	P011	BM45GY-62	45	Chr03_B	31500001	32857933	1.35793	0.697	Deletion	L1
Bmitch_P1_37	P1_37	P011	BM45GY-62	45	Chr03_E	17100001	18400000	1.3	0.384	Deletion	L23
Bmitch_P1_37	P1_37	P011	BM45GY-62	45	Chr04_A	33500001	34843660	1.34366	0.662	Deletion	L1
Bmitch_P1_37	P1_37	P011	BM45GY-62	45	Chr04_K	1	7000001	7	0.675	Deletion	L1
Bmitch_P1_37	P1_37	P011	BM45GY-62	45	Chr05_F	6600001	7700000	1.1	0.402	Deletion	L23
Bmitch_P1_37	P1_37	P011	BM45GY-62	45	Chr07_B	900001	3200000	2.3	0.794	Deletion	L1
Bmitch_P1_37	P1_37	P011	BM45GY-62	45	Chr08_A	1	13500000	13.5	0.68	Deletion	L1
Bmitch_P1_37	P1_37	P011	BM45GY-62	45	Chr11_D	1	2500000	2.5	0.685	Deletion	L1
Bmitch_P1_37	P1_37	P011	BM45GY-62	45	Chr12_F	1	5900000	5.9	0.701	Deletion	L1
Bmitch_P1_38	P1_38	P265	BM45GY-63	45	Chr02_I	1	5200002	5.2	0.613	Deletion	L1
Bmitch_P1_38	P1_38	P265	BM45GY-63	45	Chr10_F	1	7200000	7.2	0.707	Deletion	L1
Bmitch_P1_39	P1_39	P060	BM45GY-64	45	Chr08_B	1	6000000	6	0.374	Deletion	L23
Bmitch_P1_39	P1_39	P060	BM45GY-64	45	Chr11_D	11000001	23526886	12.5269	0.65	Deletion	L1
Bmitch_P1_39	P1_39	P060	BM45GY-64	45	Chr12_A	13500001	21784218	8.28422	0.384	Deletion	L23
Bmitch_P1_40	P1_40	P044	BM45GY-65	45	Chr01_E	6500001	8500000	2	0.351	Deletion	L23
Bmitch_P1_40	P1_40	P044	BM45GY-65	45	Chr02_A	1	11500000	11.5	0.409	Deletion	L23
Bmitch_P1_40	P1_40	P044	BM45GY-65	45	Chr07_C	1	10400000	10.4	0.38	Deletion	L23
Bmitch_P1_40	P1_40	P044	BM45GY-65	45	Chr10_H	3000001	7457731	4.45773	0.316	Deletion	L23
Bmitch_P1_41	P1_41	P266	BM45GY-66	45	Chr03_A	1	22000000	22	0.725	Deletion	L1
Bmitch_P1_41	P1_41	P266	BM45GY-66	45	Chr05_E	1	15500000	15.5	0.484	Deletion	Und.
Bmitch_P1_42	P1_42	P267	BM45GY-67	45	Chr03_A	1	22500000	22.5	0.691	Deletion	L1
Bmitch_P1_42	P1_42	P267	BM45GY-67	45	Chr04_C	20000001	21700000	1.7	0.722	Deletion	L1
Bmitch_P1_42	P1_42	P267	BM45GY-67	45	Chr05_E	1	15500000	15.5	0.33	Deletion	L23
Bmitch_P1_43	P1_43	P063	BM45GY-68	45	Chr03_D	3000001	6300000	3.3	0.585	Deletion	Und.
Bmitch_P1_43	P1_43	P063	BM45GY-68	45	Chr08_E	1	9600000	9.6	0.469	Deletion	Und.
Bmitch_P1_43	P1_43	P063	BM45GY-68	45	Chr12_B	12500001	19408181	6.90818	0.541	Deletion	Und.
Bmitch_P1_44	P1_44	P268	BM45GY-69	45	Chr02_A	8500001	10600000	2.1	0.656	Deletion	L1
Bmitch_P1_44	P1_44	P268	BM45GY-69	45	Chr02_B	23500001	29499889	5.99989	0.693	Deletion	L1
Bmitch_P1_44	P1_44	P268	BM45GY-69	45	Chr03_A	32800001	35700000	2.9	0.721	Deletion	L1
Bmitch_P1_44	P1_44	P268	BM45GY-69	45	Chr07_G	6500001	8246944	1.74694	0.73	Deletion	L1
Bmitch_P1_45	P1_45	P012	BM45GY-70	45	Chr01_C	27700001	29100000	1.4	0.401	Deletion	L23
Bmitch_P1_45	P1_45	P012	BM45GY-70	45	Chr04_B	21000001	22800000	1.8	0.763	Deletion	L1
Bmitch_P1_45	P1_45	P012	BM45GY-70	45	Chr04_L	1500001	2600000	1.1	0.5	Deletion	Und.
Bmitch_P1_45	P1_45	P012	BM45GY-70	45	Chr07_D	5500001	11048425	5.54842	0.41	Deletion	L23
Bmitch_P1_45	P1_45	P012	BM45GY-70	45	Chr08_B	10000001	18300000	8.3	0.701	Deletion	L1
Bmitch_P1_45	P1_45	P012	BM45GY-70	45	Chr08_E	1	15600000	15.6	0.356	Deletion	L23
Bmitch_P1_46	P1_46	P046	BM45GY-71	45	Chr09_D	1	2700000	2.7	0.676	Deletion	L1
Bmitch_P1_47	P1_47	P269	BM45GY-72	45	Chr02_H	1	9000001	9	0.677	Deletion	L1
Bmitch_P1_47	P1_47	P269	BM45GY-72	45	Chr03_A	13500001	18500000	5	0.404	Deletion	L23
Bmitch_P1_47	P1_47	P269	BM45GY-72	45	Chr03_C	1300001	4700000	3.4	0.606	Deletion	L1
Bmitch_P1_47	P1_47	P269	BM45GY-72	45	Chr07_E	3400001	5800000	2.4	0.711	Deletion	L1
Bmitch_P1_47	P1_47	P269	BM45GY-72	45	Chr09_B	1	20904330	20.9043	0.677	Deletion	L1
Bmitch_P1_48	P1_48	P270	BM45GY-73	45	Chr01_D	18900001	20240877	1.34088	0.424	Deletion	L23
Bmitch_P1_48	P1_48	P270	BM45GY-73	45	Chr03_A	34000001	36312282	2.31228	0.39	Deletion	L23
Bmitch_P1_48	P1_48	P270	BM45GY-73	45	Chr04_D	11000001	26564978	15.565	0.368	Deletion	L23
Bmitch_P1_48	P1_48	P270	BM45GY-73	45	Chr08_B	1	10500000	10.5	0.345	Deletion	L23
Bmitch_P1_48	P1_48	P270	BM45GY-73	45	Chr10_G	1	7833413	7.83341	0.371	Deletion	L23
Bmitch_P1_48	P1_48	P270	BM45GY-73	45	Chr12_A	15000001	21784218	6.78422	0.365	Deletion	L23
Bmitch_P1_49	P1_49	P271	BM45GY-74	45	Chr03_C	1	21000000	21	0.75	Deletion	L1
Bmitch_P1_49	P1_49	P271	BM45GY-74	45	Chr05_E	1	20494391	20.4944	0.451	Deletion	Und.
Bmitch_P1_49	P1_49	P271	BM45GY-74	45	Chr05_G	1	900000	0.899999	0.532	Deletion	Und.
Bmitch_P1_49	P1_49	P271	BM45GY-74	45	Chr05_G	6000001	12196241	6.19624	0.544	Deletion	Und.
Bmitch_P1_49	P1_49	P271	BM45GY-74	45	Chr05_G	1000001	6000000	5	1.452	Insertion	Und.
Bmitch_P1_49	P1_49	P271	BM45GY-74	45	Chr08_A	17700001	23700000	6	0.79	Deletion	L1
Bmitch_P1_50	P1_50	P273	BM45GY-76	45
Bmitch_P1_51	P1_51	P274	BM45GY-77	45	Chr01_A	1	7500000	7.5	0.34	Deletion	L23
Bmitch_P1_51	P1_51	P274	BM45GY-77	45	Chr03_C	23000001	31899437	8.89944	0.424	Deletion	L23
Bmitch_P1_51	P1_51	P274	BM45GY-77	45	Chr04_B	25000001	28269177	3.26918	0.474	Deletion	Und.
Bmitch_P1_51	P1_51	P274	BM45GY-77	45	Chr04_E	24000001	26400001	2.4	0.377	Deletion	L23
Bmitch_P1_51	P1_51	P274	BM45GY-77	45	Chr06_F	1	10400000	10.4	0.356	Deletion	L23
Bmitch_P1_51	P1_51	P274	BM45GY-77	45	Chr08_A	2600001	5100000	2.5	0.37	Deletion	L23
Bmitch_P1_51	P1_51	P274	BM45GY-77	45	Chr08_B	1	16000000	16	0.365	Deletion	L23
Bmitch_P1_52	P1_52	P013	BM45GY-78	45	Chr03_D	1	12500000	12.5	0.657	Deletion	L1
Bmitch_P1_52	P1_52	P013	BM45GY-78	45	Chr03_D	25000001	29408446	4.40845	0.774	Deletion	L1
Bmitch_P1_52	P1_52	P013	BM45GY-78	45	Chr05_E	1	20494391	20.4944	0.323	Deletion	L23
Bmitch_P1_52	P1_52	P013	BM45GY-78	45	Chr05_G	6000001	12196241	6.19624	0.342	Deletion	L23
Bmitch_P1_52	P1_52	P013	BM45GY-78	45	Chr05_G	1	800000	0.799999	0.377	Deletion	L23
Bmitch_P1_52	P1_52	P013	BM45GY-78	45	Chr08_D	14700001	16700000	2	0.774	Deletion	L1
Bmitch_P1_52	P1_52	P013	BM45GY-78	45	Chr08_F	10000001	11100000	1.1	0.76	Deletion	L1
Bmitch_P1_52	P1_52	P013	BM45GY-78	45	Chr11_F	8700001	9900000	1.2	0.685	Deletion	L1
Bmitch_P1_52	P1_52	P013	BM45GY-78	45	Chr12_C	6000001	18788318	12.7883	0.702	Deletion	L1
Bmitch_P1_53	P1_53	P062	BM45GY-79	45	Chr04_K	1	4200000	4.2	0.672	Deletion	L1
Bmitch_P1_53	P1_53	P062	BM45GY-79	45	Chr07_B	9900001	12100000	2.2	0.764	Deletion	L1
Bmitch_P1_53	P1_53	P062	BM45GY-79	45	Chr07_B	900001	5500000	4.6	0.788	Deletion	L1
Bmitch_P1_53	P1_53	P062	BM45GY-79	45	Chr08_D	1	16300000	16.3	0.361	Deletion	L23
Bmitch_P1_53	P1_53	P062	BM45GY-79	45	Chr08_D	17300001	18478561	1.17856	1.639	Insertion	L23
Bmitch_P1_53	P1_53	P062	BM45GY-79	45	Chr08_J	1	5473332	5.47333	1.287	Insertion	L1
Bmitch_P1_53	P1_53	P062	BM45GY-79	45	Chr11_E	19300001	21267209	1.96721	0.659	Deletion	L1
Bmitch_P1_54	P1_54	P047	BM45GY-80	45	Chr01_G	1	5442978	5.44298	0.659	Deletion	L1
Bmitch_P1_54	P1_54	P047	BM45GY-80	45	Chr02_G	1	1800000	1.8	0.674	Deletion	L1
Bmitch_P1_54	P1_54	P047	BM45GY-80	45	Chr04_A	13600001	15400000	1.8	0.755	Deletion	L1
Bmitch_P1_54	P1_54	P047	BM45GY-80	45	Chr12_D	8700001	12700000	4	0.671	Deletion	L1
Bmitch_P1_55	P1_55	P048	BM45GY-81	45	Chr02_A	8500001	10600000	2.1	0.668	Deletion	L1
Bmitch_P1_55	P1_55	P048	BM45GY-81	45	Chr02_B	23500001	29499889	5.99989	0.707	Deletion	L1
Bmitch_P1_55	P1_55	P048	BM45GY-81	45	Chr03_A	32500001	36312282	3.81228	0.801	Deletion	L1
Bmitch_P1_55	P1_55	P048	BM45GY-81	45	Chr07_G	6500001	8246944	1.74694	0.72	Deletion	L1
Bmitch_P1_56	P1_56	P275	BM45GY-82	45	Chr05_B	24000001	29281492	5.28149	0.398	Deletion	L23
Bmitch_P1_56	P1_56	P275	BM45GY-82	45	Chr09_C	1	20539400	20.5394	0.764	Deletion	L1
Bmitch_P1_56	P1_56	P275	BM45GY-82	45	Chr09_G	1	5830222	5.83022	0.755	Deletion	L1
Bmitch_P1_58	P1_58	P352	BM45GY-84	45
Bmitch_P1_59	P1_59	P278	BM45GY-86	45	Chr03_B	29500001	32857933	3.35793	0.725	Deletion	L1
Bmitch_P1_59	P1_59	P278	BM45GY-86	45	Chr04_C	23500001	27739550	4.23955	0.684	Deletion	L1
Bmitch_P1_59	P1_59	P278	BM45GY-86	45	Chr04_J	1	5500000	5.5	0.35	Deletion	L23
Bmitch_P1_59	P1_59	P278	BM45GY-86	45	Chr04_L	1	2800000	2.8	0.341	Deletion	L23
Bmitch_P1_59	P1_59	P278	BM45GY-86	45	Chr05_B	1	5500000	5.5	0.326	Deletion	L23
Bmitch_P1_59	P1_59	P278	BM45GY-86	45	Chr07_A	11600001	14200000	2.6	0.78	Deletion	L1
Bmitch_P1_59	P1_59	P278	BM45GY-86	45	Chr07_B	4300001	10000000	5.7	0.47	Deletion	Und.
Bmitch_P1_59	P1_59	P278	BM45GY-86	45	Chr08_B	1	9100000	9.1	0.017	Deletion	All
Bmitch_P1_59	P1_59	P278	BM45GY-86	45	Chr08_B	9100001	14700000	5.6	0.708	Deletion	L1
Bmitch_P1_59	P1_59	P278	BM45GY-86	45	Chr09_A	1	16000000	16	0.326	Deletion	L23
Bmitch_P1_59	P1_59	P278	BM45GY-86	45	Chr09_G	2600001	3800000	1.2	0.403	Deletion	L23
Bmitch_P1_59	P1_59	P278	BM45GY-86	45	Chr10_E	8500001	12800001	4.3	0.372	Deletion	L23
Bmitch_P1_59	P1_59	P278	BM45GY-86	45	Chr11_F	4600001	15818017	11.218	0.686	Deletion	L1
Bmitch_P1_60	P1_60	P279	BM45GY-87	45	Chr02_E	1000001	15269534	14.2695	0.341	Deletion	L23
Bmitch_P1_60	P1_60	P279	BM45GY-87	45	Chr02_I	1800001	3300000	1.5	0.728	Deletion	L1
Bmitch_P1_60	P1_60	P279	BM45GY-87	45	Chr03_A	1	11500000	11.5	0.71	Deletion	L1
Bmitch_P1_60	P1_60	P279	BM45GY-87	45	Chr03_D	1	18000000	18	0.737	Deletion	L1
Bmitch_P1_60	P1_60	P279	BM45GY-87	45	Chr03_F	1	25503247	25.5032	0.782	Deletion	L1
Bmitch_P1_60	P1_60	P279	BM45GY-87	45	Chr06_F	5000001	12800001	7.8	0.718	Deletion	L1
Bmitch_P1_60	P1_60	P279	BM45GY-87	45	Chr09_C	18000001	20539400	2.5394	0.422	Deletion	L23
Bmitch_P1_60	P1_60	P279	BM45GY-87	45	Chr09_D	6500001	9800000	3.3	0.075	Deletion	All
Bmitch_P1_60	P1_60	P279	BM45GY-87	45	Chr09_D	9800001	14800000	5	0.329	Deletion	L23
Bmitch_P1_60	P1_60	P279	BM45GY-87	45	Chr09_D	2000001	6500000	4.5	0.55	Deletion	Und.
Bmitch_P1_60	P1_60	P279	BM45GY-87	45	Chr09_G	1	5830222	5.83022	0.347	Deletion	L23
Bmitch_P1_60	P1_60	P279	BM45GY-87	45	Chr10_E	5800001	8800000	3	0.756	Deletion	L1
Bmitch_P1_60	P1_60	P279	BM45GY-87	45	Chr11_F	13800001	15818017	2.01802	0.368	Deletion	L23
Bmitch_P1_60	P1_60	P279	BM45GY-87	45	Chr12_A	7500001	21784218	14.2842	0.307	Deletion	L23
Bmitch_P1_60	P1_60	P279	BM45GY-87	45	Chr12_A	1	2100000	2.1	0.368	Deletion	L23
Bmitch_P1_60	P1_60	P279	BM45GY-87	45	Chr12_H	1	6200001	6.2	0.745	Deletion	L1
Bmitch_P1_61	P1_61	P280	BM45GY-88	45	Chr09_D	1	2000000	2	0.665	Deletion	L1
Bmitch_P1_61	P1_61	P280	BM45GY-88	45	Chr10_D	10600001	12200000	1.6	0.296	Deletion	L23
Bmitch_P1_61	P1_61	P280	BM45GY-88	45	Chr10_F	1	6600000	6.6	0.358	Deletion	L23
Bmitch_P1_61	P1_61	P280	BM45GY-88	45	Chr12_C	7500001	18788318	11.2883	0.689	Deletion	L1
Bmitch_P1_62	P1_62	P050	BM45GY-89	45	Chr11_A	6300001	8000000	1.7	0.701	Deletion	L1
Bmitch_P1_63	P1_63	P052	BM45GY-90	45	Chr02_E	1000001	15269534	14.2695	0.346	Deletion	L23
Bmitch_P1_63	P1_63	P052	BM45GY-90	45	Chr02_I	1800001	3300000	1.5	0.704	Deletion	L1
Bmitch_P1_63	P1_63	P052	BM45GY-90	45	Chr03_D	1	18000000	18	0.707	Deletion	L1
Bmitch_P1_63	P1_63	P052	BM45GY-90	45	Chr03_F	1	25503247	25.5032	0.749	Deletion	L1
Bmitch_P1_63	P1_63	P052	BM45GY-90	45	Chr09_C	18100001	20539400	2.4394	0.404	Deletion	L23
Bmitch_P1_63	P1_63	P052	BM45GY-90	45	Chr09_D	6500001	9800000	3.3	0.063	Deletion	All
Bmitch_P1_63	P1_63	P052	BM45GY-90	45	Chr09_D	9800001	14800000	5	0.33	Deletion	L23
Bmitch_P1_63	P1_63	P052	BM45GY-90	45	Chr09_D	2000001	6500000	4.5	0.533	Deletion	Und.
Bmitch_P1_63	P1_63	P052	BM45GY-90	45	Chr09_G	1	5830222	5.83022	0.357	Deletion	L23
Bmitch_P1_63	P1_63	P052	BM45GY-90	45	Chr10_E	5900001	9000000	3.1	0.725	Deletion	L1
Bmitch_P1_63	P1_63	P052	BM45GY-90	45	Chr11_F	13800001	15818017	2.01802	0.369	Deletion	L23
Bmitch_P1_63	P1_63	P052	BM45GY-90	45	Chr12_A	7500001	21784218	14.2842	0.31	Deletion	L23
Bmitch_P1_63	P1_63	P052	BM45GY-90	45	Chr12_A	1	2100000	2.1	0.331	Deletion	L23
Bmitch_P1_64	P1_64	P053	BM45GY-91	45	Chr03_A	21000001	22700000	1.7	0.714	Deletion	L1
Bmitch_P1_65	P1_65	P281	BM45GY-92	45	Chr11_F	100001	7100000	7	0.717	Deletion	L1
Bmitch_P1_66	P1_66	P014	BM45GY-93	45	Chr08_B	1	8000000	8	0.301	Deletion	L23
Bmitch_P1_66	P1_66	P014	BM45GY-93	45	Chr09_F	6000001	9500000	3.5	0.707	Deletion	L1
Bmitch_P1_66	P1_66	P014	BM45GY-93	45	Chr10_F	1	1400000	1.4	0.724	Deletion	L1
Bmitch_P1_66	P1_66	P014	BM45GY-93	45	Chr11_E	400001	4000000	3.6	0.721	Deletion	L1
Bmitch_P1_66	P1_66	P014	BM45GY-93	45	Chr12_B	9500001	19408181	9.90818	0.346	Deletion	L23
Bmitch_P1_67	P1_67	P015	BM45GY-94	45	Chr02_F	1	9600001	9.6	0.668	Deletion	L1
Bmitch_P1_67	P1_67	P015	BM45GY-94	45	Chr06_D	1	15403804	15.4038	0.633	Deletion	L1
Bmitch_P1_67	P1_67	P015	BM45GY-94	45	Chr06_E	10700001	15386527	4.68653	0.684	Deletion	L1
Bmitch_P1_67	P1_67	P015	BM45GY-94	45	Chr06_E	1	5000000	5	0.689	Deletion	L1
Bmitch_P1_67	P1_67	P015	BM45GY-94	45	Chr07_D	1	4500000	4.5	0.435	Deletion	L23
Bmitch_P1_67	P1_67	P015	BM45GY-94	45	Chr07_E	1	9579339	9.57934	0.77	Deletion	L1
Bmitch_P1_67	P1_67	P015	BM45GY-94	45	Chr09_A	1	13500000	13.5	0.653	Deletion	L1
Bmitch_P1_68	P1_68	P282	BM45GY-95	45	Chr01_A	1	30000000	30	0.34	Deletion	L23
Bmitch_P1_68	P1_68	P282	BM45GY-95	45	Chr01_A	39300001	41100000	1.8	0.692	Deletion	L1
Bmitch_P1_68	P1_68	P282	BM45GY-95	45	Chr01_B	27000001	28500000	1.5	0.419	Deletion	L23
Bmitch_P1_68	P1_68	P282	BM45GY-95	45	Chr04_D	15000001	26564978	11.565	0.333	Deletion	L23
Bmitch_P1_68	P1_68	P282	BM45GY-95	45	Chr04_D	1	9000000	9	0.356	Deletion	L23
Bmitch_P1_68	P1_68	P282	BM45GY-95	45	Chr04_F	1	6000000	6	0.741	Deletion	L1
Bmitch_P1_68	P1_68	P282	BM45GY-95	45	Chr04_I	1	8761866	8.76187	0.687	Deletion	L1
Bmitch_P1_68	P1_68	P282	BM45GY-95	45	Chr04_J	6500001	8314887	1.81489	0.334	Deletion	L23
Bmitch_P1_68	P1_68	P282	BM45GY-95	45	Chr06_B	1	12500000	12.5	0.323	Deletion	L23
Bmitch_P1_68	P1_68	P282	BM45GY-95	45	Chr07_A	1	900000	0.899999	0.69	Deletion	L1
Bmitch_P1_68	P1_68	P282	BM45GY-95	45	Chr07_A	7000001	14910837	7.91084	0.747	Deletion	L1
Bmitch_P1_68	P1_68	P282	BM45GY-95	45	Chr07_A	900001	7000000	6.1	1.301	Insertion	L1
Bmitch_P1_68	P1_68	P282	BM45GY-95	45	Chr07_E	1	9579339	9.57934	0.787	Deletion	L1
Bmitch_P1_68	P1_68	P282	BM45GY-95	45	Chr08_A	2800001	3800000	0.999999	0.698	Deletion	L1
Bmitch_P1_68	P1_68	P282	BM45GY-95	45	Chr09_A	1	10500000	10.5	0.332	Deletion	L23
Bmitch_P1_68	P1_68	P282	BM45GY-95	45	Chr10_F	1	6900000	6.9	0.374	Deletion	L23
Bmitch_P1_68	P1_68	P282	BM45GY-95	45	Chr12_G	1	7534152	7.53415	0.722	Deletion	L1
Bmitch_P1_69	P1_69	P283	BM45GY-96	45
Bmitch_P1_70	P1_70	P284	BM45GY-97	45	Chr01_D	1	7500000	7.5	0.698	Deletion	L1
Bmitch_P1_70	P1_70	P284	BM45GY-97	45	Chr05_E	13200001	14200000	0.999999	0.022	Deletion	All
Bmitch_P1_70	P1_70	P284	BM45GY-97	45	Chr05_E	1	13100000	13.1	0.304	Deletion	L23
Bmitch_P1_70	P1_70	P284	BM45GY-97	45	Chr05_E	14300001	17100000	2.8	0.688	Deletion	L1
Bmitch_P1_70	P1_70	P284	BM45GY-97	45	Chr05_G	6000001	12196241	6.19624	0.345	Deletion	L23
Bmitch_P1_70	P1_70	P284	BM45GY-97	45	Chr11_B	11000001	25279750	14.2797	0.342	Deletion	L23
Bmitch_P1_70	P1_70	P284	BM45GY-97	45	Chr11_F	5100001	15818017	10.718	0.7	Deletion	L1
Bmitch_P1_71	P1_71	P016	BM45GY-98	45	Chr02_C	100001	1500000	1.4	0.37	Deletion	L23
Bmitch_P1_71	P1_71	P016	BM45GY-98	45	Chr10_G	1	7833413	7.83341	0.346	Deletion	L23
Bmitch_P1_72	P1_72	P285	BM45GY-99	45	Chr05_H	600001	6175356	5.57536	0.739	Deletion	L1
Bmitch_P1_73	P1_73	P159	BM45GY-101	45
Bmitch_P1_74	P1_74	P326	BM45GY-102	45	Chr01_C	13000001	14500000	1.5	0.636	Deletion	L1
Bmitch_P1_74	P1_74	P326	BM45GY-102	45	Chr04_B	1	14200000	14.2	0.362	Deletion	L23
Bmitch_P1_74	P1_74	P326	BM45GY-102	45	Chr04_B	17500001	28269177	10.7692	0.416	Deletion	L23
Bmitch_P1_74	P1_74	P326	BM45GY-102	45	Chr10_A	21500001	22500000	0.999999	0.671	Deletion	L1
Bmitch_P1_74	P1_74	P326	BM45GY-102	45	Chr11_B	3000001	9000000	6	0.39	Deletion	L23
Bmitch_P1_74	P1_74	P326	BM45GY-102	45	Chr12_C	7000001	13500000	6.5	0.363	Deletion	L23
Bmitch_P1_75	P1_75	P026	BM45GY-103	45	Chr04_E	5800001	9200000	3.4	0.415	Deletion	L23
Bmitch_P1_75	P1_75	P026	BM45GY-103	45	Chr06_B	1	24000000	24	0.336	Deletion	L23
Bmitch_P1_75	P1_75	P026	BM45GY-103	45	Chr06_B	30200001	31850079	1.65008	0.371	Deletion	L23
Bmitch_P1_75	P1_75	P026	BM45GY-103	45	Chr08_D	17200001	18478561	1.27856	0.334	Deletion	L23
Bmitch_P1_75	P1_75	P026	BM45GY-103	45	Chr09_B	2200001	8500000	6.3	0.701	Deletion	L1
Bmitch_P1_75	P1_75	P026	BM45GY-103	45	Chr09_D	11100001	15500000	4.4	0.763	Deletion	L1
Bmitch_P1_75	P1_75	P026	BM45GY-103	45	Chr10_B	15000001	18615931	3.61593	0.348	Deletion	L23
Bmitch_P1_75	P1_75	P026	BM45GY-103	45	Chr10_H	1300001	7457731	6.15773	0.318	Deletion	L23
Bmitch_P1_75	P1_75	P026	BM45GY-103	45	Chr10_H	1	1300000	1.3	0.616	Deletion	L1
Bmitch_P1_75	P1_75	P026	BM45GY-103	45	Chr11_A	9400001	10500000	1.1	0.36	Deletion	L23
Bmitch_P1_76	P1_76	P161	BM45GY-104	45	Chr07_D	5500001	11048425	5.54842	0.702	Deletion	L1
Bmitch_P1_76	P1_76	P161	BM45GY-104	45	Chr11_F	2600001	15818017	13.218	0.658	Deletion	L1
Bmitch_P1_77	P1_77	P162	BM45GY-105	45
Bmitch_P1_78	P1_78	P334	BM45GY-164	45	Chr01_D	1	8500000	8.5	0.698	Deletion	L1
Bmitch_P1_78	P1_78	P334	BM45GY-164	45	Chr02_B	1	12500000	12.5	0.705	Deletion	L1
Bmitch_P1_78	P1_78	P334	BM45GY-164	45	Chr03_A	100001	1300000	1.2	0.678	Deletion	L1
Bmitch_P1_78	P1_78	P334	BM45GY-164	45	Chr03_A	22000001	22900000	0.899999	0.868	Deletion	Und.
Bmitch_P1_78	P1_78	P334	BM45GY-164	45	Chr04_C	1	10500000	10.5	0.357	Deletion	L23
Bmitch_P1_78	P1_78	P334	BM45GY-164	45	Chr07_B	4300001	5000000	0.699999	0.498	Deletion	Und.
Bmitch_P1_78	P1_78	P334	BM45GY-164	45	Chr07_B	1	4300000	4.3	0.7	Deletion	L1
Bmitch_P1_78	P1_78	P334	BM45GY-164	45	Chr07_B	9800001	12918962	3.11896	0.82	Deletion	L1
Bmitch_P1_78	P1_78	P334	BM45GY-164	45	Chr07_C	1	12044622	12.0446	0.709	Deletion	L1
Bmitch_P1_78	P1_78	P334	BM45GY-164	45	Chr07_E	3000001	8500000	5.5	0.569	Deletion	Und.
Bmitch_P1_78	P1_78	P334	BM45GY-164	45	Chr08_A	1	13000000	13	0.377	Deletion	L23
Bmitch_P1_78	P1_78	P334	BM45GY-164	45	Chr08_F	1	10200000	10.2	0.688	Deletion	L1
Bmitch_P1_78	P1_78	P334	BM45GY-164	45	Chr09_A	1	6500000	6.5	0.685	Deletion	L1
Bmitch_P1_78	P1_78	P334	BM45GY-164	45	Chr09_D	9500001	12500000	3	0.733	Deletion	L1
Bmitch_P1_78	P1_78	P334	BM45GY-164	45	Chr10_E	1	12800001	12.8	0.729	Deletion	L1
Bmitch_P1_78	P1_78	P334	BM45GY-164	45	Chr11_D	17000001	22900000	5.9	0.343	Deletion	L23
Bmitch_P1_78	P1_78	P334	BM45GY-164	45	Chr11_E	19300001	21267209	1.96721	0.695	Deletion	L1
Bmitch_P1_79	P1_79	P234	BM45GY-194	45	Chr01_D	1	9500000	9.5	0.314	Deletion	L23
Bmitch_P1_79	P1_79	P234	BM45GY-194	45	Chr01_G	1	5442978	5.44298	0.686	Deletion	L1
Bmitch_P1_79	P1_79	P234	BM45GY-194	45	Chr02_G	1	9000002	9	0.796	Deletion	L1
Bmitch_P1_79	P1_79	P234	BM45GY-194	45	Chr03_A	7900001	9000000	1.1	0.385	Deletion	L23
Bmitch_P1_79	P1_79	P234	BM45GY-194	45	Chr03_D	25800001	27500000	1.7	0.796	Deletion	L1
Bmitch_P1_79	P1_79	P234	BM45GY-194	45	Chr05_A	1	19500000	19.5	0.719	Deletion	L1
Bmitch_P1_79	P1_79	P234	BM45GY-194	45	Chr05_B	22500001	29281492	6.78149	0.374	Deletion	L23
Bmitch_P1_79	P1_79	P234	BM45GY-194	45	Chr07_A	600001	13400000	12.8	0.895	Deletion	Und.
Bmitch_P1_80	P1_80	P236	BM45GY-196	45	Chr04_C	13100001	15300000	2.2	0.477	Deletion	Und.
Bmitch_P1_80	P1_80	P236	BM45GY-196	45	Chr04_I	1500001	6000000	4.5	0.379	Deletion	L23
Bmitch_P1_80	P1_80	P236	BM45GY-196	45	Chr06_F	1	12800001	12.8	0.389	Deletion	L23
Bmitch_P1_80	P1_80	P236	BM45GY-196	45	Chr10_A	9500001	16000000	6.5	0.757	Deletion	L1
Bmitch_P1_80	P1_80	P236	BM45GY-196	45	Chr10_C	6000001	7600000	1.6	0.418	Deletion	L23
Bmitch_P1_81	P1_81	P103	BM15GY-5	15
Bmitch_P1_82	P1_82	P297	BM30GY-1	30	Chr03_A	15500001	18000000	2.5	0.345	Deletion	L23
Bmitch_P1_82	P1_82	P297	BM30GY-1	30	Chr04_A	28000001	34843660	6.84366	0.678	Deletion	L1
Bmitch_P1_82	P1_82	P297	BM30GY-1	30	Chr11_C	1	7000000	7	0.69	Deletion	L1
Bmitch_P1_83	P1_83	P299	BM30GY-3	30
Bmitch_P1_84	P1_84	P300	BM30GY-4	30	Chr12_D	5500001	17416058	11.9161	0.309	Deletion	L23
Bmitch_P1_84	P1_84	P300	BM30GY-4	30	Chr12_G	1	7534152	7.53415	0.704	Deletion	L1
Bmitch_P1_85	P1_85	P301	BM30GY-5	30
Bmitch_P1_86	P1_86	P304	BM30GY-11	30
Bmitch_P1_87	P1_87	P305	BM30GY-12	30	Chr01_A	1	30000000	30	0.312	Deletion	L23
Bmitch_P1_87	P1_87	P305	BM30GY-12	30	Chr01_C	27800001	32600000	4.8	0.767	Deletion	L1
Bmitch_P1_87	P1_87	P305	BM30GY-12	30	Chr01_C	28300001	33100000	4.8	0.767	Deletion	L1
Bmitch_P1_87	P1_87	P305	BM30GY-12	30	Chr01_C	28300001	32600000	4.3	0.77	Deletion	L1
Bmitch_P1_87	P1_87	P305	BM30GY-12	30	Chr02_A	1	17500000	17.5	0.368	Deletion	L23
Bmitch_P1_87	P1_87	P305	BM30GY-12	30	Chr03_B	1	11000000	11	0.679	Deletion	L1
Bmitch_P1_87	P1_87	P305	BM30GY-12	30	Chr03_D	1	13000000	13	0.69	Deletion	L1
Bmitch_P1_87	P1_87	P305	BM30GY-12	30	Chr12_B	10500001	19408181	8.90818	0.722	Deletion	L1
Bmitch_P1_87	P1_87	P305	BM30GY-12	30	Chr12_H	2000001	6200001	4.2	0.752	Deletion	L1
Bmitch_P1_88	P1_88	P126	BM30GY-13	30	Chr01_F	900001	5800000	4.9	0.777	Deletion	L1
Bmitch_P1_88	P1_88	P126	BM30GY-13	30	Chr01_F	1	6000001	6	0.78	Deletion	L1
Bmitch_P1_88	P1_88	P126	BM30GY-13	30	Chr02_G	2800001	4100000	1.3	0.441	Deletion	L23
Bmitch_P1_88	P1_88	P126	BM30GY-13	30	Chr05_B	22000001	29281492	7.28149	0.777	Deletion	L1
Bmitch_P1_88	P1_88	P126	BM30GY-13	30	Chr05_B	22000001	28400000	6.4	0.786	Deletion	L1
Bmitch_P1_88	P1_88	P126	BM30GY-13	30	Chr10_B	200001	1200000	0.999999	0.766	Deletion	L1
Bmitch_P1_88	P1_88	P126	BM30GY-13	30	Chr10_B	2900001	4000000	1.1	0.811	Deletion	L1
Bmitch_P1_89	P1_89	P130	BM30GY-20	30	Chr04_B	18000001	28269177	10.2692	0.428	Deletion	L23
Bmitch_P1_89	P1_89	P130	BM30GY-20	30	Chr05_A	1	19500000	19.5	0.748	Deletion	L1
Bmitch_P1_89	P1_89	P130	BM30GY-20	30	Chr09_F	1	6500000	6.5	0.803	Deletion	L1
Bmitch_P1_90	P1_90	P002	BM30GY-23	30
Bmitch_P1_91	P1_91	P142	BM45GY-6	45	Chr05_C	20500001	26163026	5.66303	0.227	Deletion	L23
Bmitch_P1_91	P1_91	P142	BM45GY-6	45	Chr07_F	1	1500000	1.5	0.36	Deletion	L23
Bmitch_P1_91	P1_91	P142	BM45GY-6	45	Chr11_A	1	1800000	1.8	0.156	Deletion	Und.
Bmitch_P1_91	P1_91	P142	BM45GY-6	45	Chr11_A	12500001	26012844	13.5128	0.157	Deletion	Und.
Bmitch_P1_91	P1_91	P142	BM45GY-6	45	Chr11_A	8000001	12000000	4	1.269	Insertion	L1
Bmitch_P1_91	P1_91	P142	BM45GY-6	45	Chr12_C	4200001	5800000	1.6	0.195	Deletion	Und.
Bmitch_P1_92	P1_92	P318	BM45GY-10	45	Chr03_F	1	21000000	21	0.358	Deletion	L23
Bmitch_P1_92	P1_92	P318	BM45GY-10	45	Chr04_C	24000001	27739550	3.73955	0.339	Deletion	L23
Bmitch_P1_92	P1_92	P318	BM45GY-10	45	Chr06_A	1	15900000	15.9	0.323	Deletion	L23
Bmitch_P1_92	P1_92	P318	BM45GY-10	45	Chr06_A	16600001	25000000	8.4	0.375	Deletion	L23
Bmitch_P1_92	P1_92	P318	BM45GY-10	45	Chr10_C	14000001	18464822	4.46482	0.334	Deletion	L23
Bmitch_P1_92	P1_92	P318	BM45GY-10	45	Chr10_C	9800001	11500000	1.7	0.408	Deletion	L23
Bmitch_P1_92	P1_92	P318	BM45GY-10	45	Chr10_H	1	1300000	1.3	0.609	Deletion	L1
Bmitch_P1_92	P1_92	P318	BM45GY-10	45	Chr10_I	1	6310011	6.31001	0.312	Deletion	L23
Bmitch_P1_92	P1_92	P318	BM45GY-10	45	Chr12_C	16800001	18788318	1.98832	0.325	Deletion	L23
Bmitch_P1_93	P1_93	P319	BM45GY-11	45	Chr02_H	4500001	9000001	4.5	0.687	Deletion	L1
Bmitch_P1_93	P1_93	P319	BM45GY-11	45	Chr04_H	1	7800000	7.8	0.836	Deletion	L1
Bmitch_P1_93	P1_93	P319	BM45GY-11	45	Chr04_K	1	7000001	7	0.407	Deletion	L23
Bmitch_P1_93	P1_93	P319	BM45GY-11	45	Chr05_F	1	15900000	15.9	0.401	Deletion	L23
Bmitch_P1_93	P1_93	P319	BM45GY-11	45	Chr06_B	14300001	17300000	3	0.719	Deletion	L1
Bmitch_P1_93	P1_93	P319	BM45GY-11	45	Chr08_C	1	5500000	5.5	0.667	Deletion	L1
Bmitch_P1_93	P1_93	P319	BM45GY-11	45	Chr08_F	1	3300000	3.3	0.66	Deletion	L1
Bmitch_P1_93	P1_93	P319	BM45GY-11	45	Chr08_F	4200001	12186700	7.9867	0.701	Deletion	L1
Bmitch_P1_93	P1_93	P319	BM45GY-11	45	Chr08_H	1	1000000	0.999999	0.729	Deletion	L1
Bmitch_P1_93	P1_93	P319	BM45GY-11	45	Chr11_F	100001	3100000	3	0.742	Deletion	L1
Bmitch_P1_93	P1_93	P319	BM45GY-11	45	Chr11_G	8500001	9500000	0.999999	0.728	Deletion	L1
Bmitch_P1_94	P1_94	P321	BM45GY-13	45	Chr01_F	1	6000001	6	0.765	Deletion	L1
Bmitch_P1_94	P1_94	P321	BM45GY-13	45	Chr02_G	2800001	4100000	1.3	0.345	Deletion	L23
Bmitch_P1_94	P1_94	P321	BM45GY-13	45	Chr05_B	21500001	29281492	7.78149	0.77	Deletion	L1
Bmitch_P1_94	P1_94	P321	BM45GY-13	45	Chr10_B	100001	1200000	1.1	0.757	Deletion	L1
Bmitch_P1_94	P1_94	P321	BM45GY-13	45	Chr10_B	2700001	4100000	1.4	0.804	Deletion	L1
Bmitch_P1_95	P1_95	P323	BM45GY-15	45	Chr07_B	4300001	5100000	0.799999	0.464	Deletion	Und.
Bmitch_P1_95	P1_95	P323	BM45GY-15	45	Chr07_B	1	4300000	4.3	0.76	Deletion	L1
Bmitch_P1_95	P1_95	P323	BM45GY-15	45	Chr12_B	4700001	19408181	14.7082	0.091	Deletion	All
Bmitch_P1_95	P1_95	P323	BM45GY-15	45	Chr12_B	1	3500001	3.5	0.095	Deletion	All
Bmitch_P1_96	P1_96	P054	BM60GY-2	60	Chr01_A	33000001	42170207	9.17021	0.343	Deletion	L23
Bmitch_P1_96	P1_96	P054	BM60GY-2	60	Chr01_C	28000001	36169370	8.16937	0.328	Deletion	L23
Bmitch_P1_96	P1_96	P054	BM60GY-2	60	Chr02_B	24500001	25700000	1.2	0.375	Deletion	L23
Bmitch_P1_96	P1_96	P054	BM60GY-2	60	Chr02_D	1	4500000	4.5	0.748	Deletion	L1
Bmitch_P1_96	P1_96	P054	BM60GY-2	60	Chr05_C	1	11500000	11.5	0.285	Deletion	L23
Bmitch_P1_96	P1_96	P054	BM60GY-2	60	Chr06_E	7100001	8600000	1.5	1.347	Insertion	L1
Bmitch_P1_96	P1_96	P054	BM60GY-2	60	Chr08_D	16500001	18300000	1.8	1.338	Insertion	L1
Bmitch_P1_96	P1_96	P054	BM60GY-2	60	Chr09_D	11300001	16600000	5.3	1.279	Insertion	L1
Bmitch_P2_01	P2_01	P075	BM45GY-4	45	Chr04_L	1	5240002	5.24	0.329	Deletion	L23
Bmitch_P2_01	P2_01	P075	BM45GY-4	45	Chr05_D	16000001	18900000	2.9	0.042	Deletion	All
Bmitch_P2_01	P2_01	P075	BM45GY-4	45	Chr05_D	8500001	15900000	7.4	0.298	Deletion	L23
Bmitch_P2_01	P2_01	P075	BM45GY-4	45	Chr07_D	5800001	6800000	0.999999	0.722	Deletion	L1
Bmitch_P2_01	P2_01	P075	BM45GY-4	45	Chr11_C	14800001	18700000	3.9	0.718	Deletion	L1
Bmitch_P2_02	P2_02	P157	BM45GY-6	45	Chr03_A	33700001	34900000	1.2	0.737	Deletion	L1
Bmitch_P2_02	P2_02	P157	BM45GY-6	45	Chr04_E	9200001	12000000	2.8	0.707	Deletion	L1
Bmitch_P2_02	P2_02	P157	BM45GY-6	45	Chr04_E	1	6000000	6	0.732	Deletion	L1
Bmitch_P2_02	P2_02	P157	BM45GY-6	45	Chr04_E	17800001	26400001	8.6	0.739	Deletion	L1
Bmitch_P2_02	P2_02	P157	BM45GY-6	45	Chr06_G	1	12185614	12.1856	0.716	Deletion	L1
Bmitch_P2_03	P2_03	P034	BM45GY-15	45	Chr05_C	11300001	13600000	2.3	0.228	Deletion	L23
Bmitch_P2_04	P2_04	P036	BM45GY-16	45	Chr01_B	1	14000000	14	0.311	Deletion	L23
Bmitch_P2_04	P2_04	P036	BM45GY-16	45	Chr02_I	1	5200002	5.2	0.325	Deletion	L23
Bmitch_P2_04	P2_04	P036	BM45GY-16	45	Chr02_J	1	2987689	2.98769	0.328	Deletion	L23
Bmitch_P2_04	P2_04	P036	BM45GY-16	45	Chr03_F	1	16000000	16	0.739	Deletion	L1
Bmitch_P2_04	P2_04	P036	BM45GY-16	45	Chr10_A	18500001	23386613	4.88661	0.353	Deletion	L23
Bmitch_P2_05	P2_05	P038	BM45GY-19	45	Chr02_C	20000001	22863088	2.86309	0.105	Deletion	All
Bmitch_P2_05	P2_05	P038	BM45GY-19	45	Chr03_B	1	22100000	22.1	0.024	Deletion	All
Bmitch_P2_05	P2_05	P038	BM45GY-19	45	Chr03_B	29800001	32857933	3.05793	0.028	Deletion	All
Bmitch_P2_05	P2_05	P038	BM45GY-19	45	Chr03_B	22200001	29700000	7.5	0.317	Deletion	L23
Bmitch_P2_05	P2_05	P038	BM45GY-19	45	Chr04_F	10200001	14200000	4	0.035	Deletion	All
Bmitch_P2_05	P2_05	P038	BM45GY-19	45	Chr06_G	1	2400000	2.4	0.074	Deletion	All
Bmitch_P2_06	P2_06	P004	BM45GY-21	45
Bmitch_P2_07	P2_07	P241	BM45GY-24	45	Chr01_F	1	6000001	6	0.358	Deletion	L23
Bmitch_P2_07	P2_07	P241	BM45GY-24	45	Chr02_H	5000001	9000001	4	0.386	Deletion	L23
Bmitch_P2_07	P2_07	P241	BM45GY-24	45	Chr03_B	27500001	32857933	5.35793	0.364	Deletion	L23
Bmitch_P2_07	P2_07	P241	BM45GY-24	45	Chr11_A	1	3000000	3	0.35	Deletion	L23
Bmitch_P2_08	P2_08	P246	BM45GY-30	45	Chr01_C	31000001	36169370	5.16937	0.375	Deletion	L23
Bmitch_P2_08	P2_08	P246	BM45GY-30	45	Chr01_C	1	2500000	2.5	0.4	Deletion	L23
Bmitch_P2_08	P2_08	P246	BM45GY-30	45	Chr05_B	1	1500000	1.5	0.733	Deletion	L1
Bmitch_P2_08	P2_08	P246	BM45GY-30	45	Chr05_F	2900001	6000000	3.1	0.703	Deletion	L1
Bmitch_P2_08	P2_08	P246	BM45GY-30	45	Chr11_B	1	3000000	3	0.359	Deletion	L23
Bmitch_P2_08	P2_08	P246	BM45GY-30	45	Chr12_H	1	6200001	6.2	0.415	Deletion	L23
Bmitch_P2_09	P2_09	P247	BM45GY-32	45
Bmitch_P2_10	P2_10	P248	BM45GY-33	45	Chr02_B	25000001	29499889	4.49989	0.694	Deletion	L1
Bmitch_P2_10	P2_10	P248	BM45GY-33	45	Chr04_D	1	1900000	1.9	0.698	Deletion	L1
Bmitch_P2_10	P2_10	P248	BM45GY-33	45	Chr04_D	2000001	3100000	1.1	1.294	Insertion	L1
Bmitch_P2_10	P2_10	P248	BM45GY-33	45	Chr04_J	1	8314887	8.31489	0.691	Deletion	L1
Bmitch_P2_11	P2_11	P253	BM45GY-39	45	Chr02_A	1	16000000	16	0.724	Deletion	L1
Bmitch_P2_11	P2_11	P253	BM45GY-39	45	Chr03_G	3300001	6584416	3.28442	0.34	Deletion	L23
Bmitch_P2_11	P2_11	P253	BM45GY-39	45	Chr05_F	1	13500000	13.5	0.697	Deletion	L1
Bmitch_P2_11	P2_11	P253	BM45GY-39	45	Chr06_D	12500001	15403804	2.9038	0.693	Deletion	L1
Bmitch_P2_11	P2_11	P253	BM45GY-39	45	Chr06_E	1	1200000	1.2	0.725	Deletion	L1
Bmitch_P2_11	P2_11	P253	BM45GY-39	45	Chr08_F	1	12186700	12.1867	0.337	Deletion	L23
Bmitch_P2_11	P2_11	P253	BM45GY-39	45	Chr08_G	4500001	11967235	7.46723	0.363	Deletion	L23
Bmitch_P2_11	P2_11	P253	BM45GY-39	45	Chr08_H	1	1300000	1.3	0.356	Deletion	L23
Bmitch_P2_11	P2_11	P253	BM45GY-39	45	Chr08_I	2000001	5934771	3.93477	0.739	Deletion	L1
Bmitch_P2_11	P2_11	P253	BM45GY-39	45	Chr10_G	1	7833413	7.83341	0.337	Deletion	L23
Bmitch_P2_11	P2_11	P253	BM45GY-39	45	Chr12_B	16200001	19408181	3.20818	0.087	Deletion	All
Bmitch_P2_11	P2_11	P253	BM45GY-39	45	Chr12_B	7000001	16200000	9.2	0.735	Deletion	L1
Bmitch_P2_12	P2_12	P259	BM45GY-54	45	Chr02_C	19000001	22863088	3.86309	0.778	Deletion	L1
Bmitch_P2_12	P2_12	P259	BM45GY-54	45	Chr04_F	1	7500000	7.5	0.761	Deletion	L1
Bmitch_P2_12	P2_12	P259	BM45GY-54	45	Chr04_I	1	8761866	8.76187	0.682	Deletion	L1
Bmitch_P2_13	P2_13	P064	BM45GY-56	45	Chr03_A	1	24500000	24.5	0.659	Deletion	L1
Bmitch_P2_13	P2_13	P064	BM45GY-56	45	Chr03_A	29500001	36312282	6.81228	0.713	Deletion	L1
Bmitch_P2_13	P2_13	P064	BM45GY-56	45	Chr07_C	1	12044622	12.0446	0.684	Deletion	L1
Bmitch_P2_13	P2_13	P064	BM45GY-56	45	Chr07_E	600001	1800000	1.2	0.754	Deletion	L1
Bmitch_P2_13	P2_13	P064	BM45GY-56	45	Chr09_D	18700001	20522102	1.8221	0.387	Deletion	L23
Bmitch_P2_13	P2_13	P064	BM45GY-56	45	Chr10_E	1	12800001	12.8	0.681	Deletion	L1
Bmitch_P2_13	P2_13	P064	BM45GY-56	45	Chr12_E	700001	12985334	12.2853	0.339	Deletion	L23
Bmitch_P2_14	P2_14	P262	BM45GY-59	45	Chr02_H	1	9000001	9	0.702	Deletion	L1
Bmitch_P2_14	P2_14	P262	BM45GY-59	45	Chr03_A	13000001	18500000	5.5	0.384	Deletion	L23
Bmitch_P2_14	P2_14	P262	BM45GY-59	45	Chr03_C	1	4500000	4.5	0.754	Deletion	L1
Bmitch_P2_14	P2_14	P262	BM45GY-59	45	Chr07_E	3500001	5800000	2.3	0.729	Deletion	L1
Bmitch_P2_14	P2_14	P262	BM45GY-59	45	Chr09_B	1	20904330	20.9043	0.689	Deletion	L1
Bmitch_P2_15	P2_15	P272	BM45GY-75	45	Chr02_A	8500001	10600000	2.1	0.648	Deletion	L1
Bmitch_P2_15	P2_15	P272	BM45GY-75	45	Chr02_B	23500001	29499889	5.99989	0.677	Deletion	L1
Bmitch_P2_15	P2_15	P272	BM45GY-75	45	Chr03_A	32800001	35700000	2.9	0.7	Deletion	L1
Bmitch_P2_15	P2_15	P272	BM45GY-75	45	Chr07_G	6500001	8246944	1.74694	0.723	Deletion	L1
Bmitch_P2_16	P2_16	P049	BM45GY-85	45	Chr08_B	1	16000000	16	0.31	Deletion	L23
Bmitch_P2_17	P2_17	P166	BM45GY-112	45	Chr01_A	41100001	42170207	1.07021	0.712	Deletion	L1
Bmitch_P2_17	P2_17	P166	BM45GY-112	45	Chr03_A	1	23000000	23	0.692	Deletion	L1
Bmitch_P2_18	P2_18	P167	BM45GY-115	45	Chr02_F	1	9200001	9.2	0.337	Deletion	L23
Bmitch_P2_18	P2_18	P167	BM45GY-115	45	Chr04_J	1	8314887	8.31489	0.327	Deletion	L23
Bmitch_P2_18	P2_18	P167	BM45GY-115	45	Chr05_A	1	13500000	13.5	0.303	Deletion	L23
Bmitch_P2_18	P2_18	P167	BM45GY-115	45	Chr05_E	1	5500000	5.5	0.303	Deletion	L23
Bmitch_P2_18	P2_18	P167	BM45GY-115	45	Chr10_G	1200001	7833413	6.63341	0.334	Deletion	L23
Bmitch_P2_18	P2_18	P167	BM45GY-115	45	Chr10_H	1	1300000	1.3	0.672	Deletion	L1
Bmitch_P2_18	P2_18	P167	BM45GY-115	45	Chr12_H	1	3900000	3.9	0.338	Deletion	L23
Bmitch_P2_19	P2_19	P170	BM45GY-118	45	Chr01_A	1	24500000	24.5	0.028	Deletion	All
Bmitch_P2_19	P2_19	P170	BM45GY-118	45	Chr01_A	900001	25000000	24.1	0.031	Deletion	All
Bmitch_P2_19	P2_19	P170	BM45GY-118	45	Chr01_A	34000001	42170207	8.17021	0.066	Deletion	All
Bmitch_P2_19	P2_19	P170	BM45GY-118	45	Chr09_E	1	7000000	7	0.071	Deletion	All
Bmitch_P2_20	P2_20	P328	BM45GY-120	45	Chr01_A	28000001	31500000	3.5	0.287	Deletion	L23
Bmitch_P2_20	P2_20	P328	BM45GY-120	45	Chr02_A	24500001	27600000	3.1	0.302	Deletion	L23
Bmitch_P2_20	P2_20	P328	BM45GY-120	45	Chr02_B	1	7000000	7	0.716	Deletion	L1
Bmitch_P2_20	P2_20	P328	BM45GY-120	45	Chr03_A	1	18000000	18	0.698	Deletion	L1
Bmitch_P2_20	P2_20	P328	BM45GY-120	45	Chr03_B	1	19400000	19.4	0.706	Deletion	L1
Bmitch_P2_20	P2_20	P328	BM45GY-120	45	Chr03_B	21500001	26000000	4.5	0.757	Deletion	L1
Bmitch_P2_20	P2_20	P328	BM45GY-120	45	Chr03_E	8500001	9600000	1.1	0.328	Deletion	L23
Bmitch_P2_20	P2_20	P328	BM45GY-120	45	Chr05_D	1	20000000	20	0.682	Deletion	L1
Bmitch_P2_20	P2_20	P328	BM45GY-120	45	Chr07_A	1	1100000	1.1	0.711	Deletion	L1
Bmitch_P2_20	P2_20	P328	BM45GY-120	45	Chr07_B	700001	4900000	4.2	0.765	Deletion	L1
Bmitch_P2_20	P2_20	P328	BM45GY-120	45	Chr07_E	1	9579339	9.57934	0.769	Deletion	L1
Bmitch_P2_20	P2_20	P328	BM45GY-120	45	Chr11_B	13500001	25279750	11.7797	0.311	Deletion	L23
Bmitch_P2_20	P2_20	P328	BM45GY-120	45	Chr11_E	19300001	21267209	1.96721	0.691	Deletion	L1
Bmitch_P2_21	P2_21	P174	BM45GY-123	45	Chr01_C	32000001	36169370	4.16937	0.742	Deletion	L1
Bmitch_P2_22	P2_22	P017	BM45GY-124	45	Chr01_A	1	15500000	15.5	0.651	Deletion	L1
Bmitch_P2_22	P2_22	P017	BM45GY-124	45	Chr01_D	1	12000000	12	0.767	Deletion	L1
Bmitch_P2_22	P2_22	P017	BM45GY-124	45	Chr01_G	1	5442978	5.44298	0.297	Deletion	L23
Bmitch_P2_22	P2_22	P017	BM45GY-124	45	Chr02_G	1	9000002	9	0.346	Deletion	L23
Bmitch_P2_22	P2_22	P017	BM45GY-124	45	Chr03_C	1	8500000	8.5	1.562	Insertion	Und.
Bmitch_P2_22	P2_22	P017	BM45GY-124	45	Chr04_A	1	8400000	8.4	0.675	Deletion	L1
Bmitch_P2_22	P2_22	P017	BM45GY-124	45	Chr04_A	9000001	16500000	7.5	0.741	Deletion	L1
Bmitch_P2_22	P2_22	P017	BM45GY-124	45	Chr04_E	20000001	26400001	6.4	0.721	Deletion	L1
Bmitch_P2_22	P2_22	P017	BM45GY-124	45	Chr04_E	17000001	18600000	1.6	0.777	Deletion	L1
Bmitch_P2_22	P2_22	P017	BM45GY-124	45	Chr04_H	1600001	8832200	7.2322	0.691	Deletion	L1
Bmitch_P2_22	P2_22	P017	BM45GY-124	45	Chr05_B	24500001	29281492	4.78149	0.363	Deletion	L23
Bmitch_P2_22	P2_22	P017	BM45GY-124	45	Chr05_E	2800001	5400000	2.6	0.322	Deletion	L23
Bmitch_P2_22	P2_22	P017	BM45GY-124	45	Chr07_C	1	11200000	11.2	1.544	Insertion	Und.
Bmitch_P2_22	P2_22	P017	BM45GY-124	45	Chr09_D	19400001	20522102	1.1221	0.724	Deletion	L1
Bmitch_P2_22	P2_22	P017	BM45GY-124	45	Chr12_F	1	1900000	1.9	0.788	Deletion	L1
Bmitch_P2_23	P2_23	P175	BM45GY-125	45	Chr01_A	1	15000000	15	0.284	Deletion	L23
Bmitch_P2_23	P2_23	P175	BM45GY-125	45	Chr01_A	33500001	42170207	8.67021	0.334	Deletion	L23
Bmitch_P2_23	P2_23	P175	BM45GY-125	45	Chr04_K	1	6200000	6.2	0.733	Deletion	L1
Bmitch_P2_23	P2_23	P175	BM45GY-125	45	Chr05_H	1500001	6175356	4.67535	0.711	Deletion	L1
Bmitch_P2_23	P2_23	P175	BM45GY-125	45	Chr07_A	10700001	11800000	1.1	0.736	Deletion	L1
Bmitch_P2_23	P2_23	P175	BM45GY-125	45	Chr08_D	1	14000000	14	0.723	Deletion	L1
Bmitch_P2_23	P2_23	P175	BM45GY-125	45	Chr12_G	6000001	7534152	1.53415	0.323	Deletion	L23
Bmitch_P2_24	P2_24	P176	BM45GY-126	45	Chr03_C	24600001	28000000	3.4	0.742	Deletion	L1
Bmitch_P2_24	P2_24	P176	BM45GY-126	45	Chr05_C	1	16500000	16.5	0.333	Deletion	L23
Bmitch_P2_24	P2_24	P176	BM45GY-126	45	Chr08_I	1200001	4900000	3.7	0.701	Deletion	L1
Bmitch_P2_24	P2_24	P176	BM45GY-126	45	Chr10_F	1	3500000	3.5	0.339	Deletion	L23
Bmitch_P2_24	P2_24	P176	BM45GY-126	45	Chr11_A	11800001	26012844	14.2128	0.325	Deletion	L23
Bmitch_P2_25	P2_25	P178	BM45GY-128	45	Chr01_A	1400001	2500000	1.1	0.789	Deletion	L1
Bmitch_P2_25	P2_25	P178	BM45GY-128	45	Chr02_J	1	2987689	2.98769	0.844	Deletion	L1
Bmitch_P2_25	P2_25	P178	BM45GY-128	45	Chr03_D	1	14500000	14.5	0.648	Deletion	L1
Bmitch_P2_25	P2_25	P178	BM45GY-128	45	Chr08_B	1	8500000	8.5	0.847	Deletion	L1
Bmitch_P2_26	P2_26	P180	BM45GY-130	45	Chr02_H	1	9000001	9	0.347	Deletion	L23
Bmitch_P2_26	P2_26	P180	BM45GY-130	45	Chr03_C	1	31899437	31.8994	0.729	Deletion	L1
Bmitch_P2_26	P2_26	P180	BM45GY-130	45	Chr04_G	1700001	15523169	13.8232	0.756	Deletion	L1
Bmitch_P2_26	P2_26	P180	BM45GY-130	45	Chr09_H	3600001	5591334	1.99133	0.342	Deletion	L23
Bmitch_P2_27	P2_27	P184	BM45GY-135	45	Chr01_B	12500001	21500000	9	0.699	Deletion	L1
Bmitch_P2_27	P2_27	P184	BM45GY-135	45	Chr04_D	17000001	26564978	9.56498	0.723	Deletion	L1
Bmitch_P2_27	P2_27	P184	BM45GY-135	45	Chr04_E	1	5000000	5	0.46	Deletion	Und.
Bmitch_P2_27	P2_27	P184	BM45GY-135	45	Chr04_I	1	8761866	8.76187	0.7	Deletion	L1
Bmitch_P2_27	P2_27	P184	BM45GY-135	45	Chr06_B	1	2000000	2	0.308	Deletion	L23
Bmitch_P2_27	P2_27	P184	BM45GY-135	45	Chr08_B	1	6500000	6.5	0.284	Deletion	L23
Bmitch_P2_27	P2_27	P184	BM45GY-135	45	Chr09_B	1	3600000	3.6	0.711	Deletion	L1
Bmitch_P2_27	P2_27	P184	BM45GY-135	45	Chr09_B	6500001	12200000	5.7	0.766	Deletion	L1
Bmitch_P2_27	P2_27	P184	BM45GY-135	45	Chr09_I	1	5115952	5.11595	0.69	Deletion	L1
Bmitch_P2_27	P2_27	P184	BM45GY-135	45	Chr12_C	16000001	18788318	2.78832	0.304	Deletion	L23
Bmitch_P2_27	P2_27	P184	BM45GY-135	45	Chr12_F	1	1300000	1.3	0.368	Deletion	L23
Bmitch_P2_28	P2_28	P185	BM45GY-136	45	Chr10_C	100001	1300000	1.2	0.772	Deletion	L1
Bmitch_P2_28	P2_28	P185	BM45GY-136	45	Chr12_F	500001	2100000	1.6	0.308	Deletion	L23
Bmitch_P2_29	P2_29	P186	BM45GY-137	45	Chr04_D	22500001	26564978	4.06498	0.223	Deletion	L23
Bmitch_P2_29	P2_29	P186	BM45GY-137	45	Chr06_F	4500001	11900000	7.4	0.736	Deletion	L1
Bmitch_P2_30	P2_30	P187	BM45GY-138	45	Chr10_C	1	1300000	1.3	0.742	Deletion	L1
Bmitch_P2_30	P2_30	P187	BM45GY-138	45	Chr12_B	1	1800000	1.8	0.755	Deletion	L1
Bmitch_P2_30	P2_30	P187	BM45GY-138	45	Chr12_F	500001	2100000	1.6	0.315	Deletion	L23
Bmitch_P2_31	P2_31	P188	BM45GY-139	45	Chr02_C	2000001	3600000	1.6	0.654	Deletion	L1
Bmitch_P2_31	P2_31	P188	BM45GY-139	45	Chr04_C	1	27739550	27.7395	0.7	Deletion	L1
Bmitch_P2_31	P2_31	P188	BM45GY-139	45	Chr05_B	26500001	29281492	2.78149	0.708	Deletion	L1
Bmitch_P2_31	P2_31	P188	BM45GY-139	45	Chr05_G	1	3000000	3	0.715	Deletion	L1
Bmitch_P2_31	P2_31	P188	BM45GY-139	45	Chr07_A	8600001	9900000	1.3	0.388	Deletion	L23
Bmitch_P2_31	P2_31	P188	BM45GY-139	45	Chr11_D	1	2200000	2.2	0.724	Deletion	L1
Bmitch_P2_32	P2_32	P189	BM45GY-140	45	Chr02_C	2000001	3600000	1.6	0.653	Deletion	L1
Bmitch_P2_32	P2_32	P189	BM45GY-140	45	Chr04_C	1	27739550	27.7395	0.714	Deletion	L1
Bmitch_P2_32	P2_32	P189	BM45GY-140	45	Chr05_B	26600001	29281492	2.68149	0.724	Deletion	L1
Bmitch_P2_32	P2_32	P189	BM45GY-140	45	Chr05_G	1	2900000	2.9	0.747	Deletion	L1
Bmitch_P2_32	P2_32	P189	BM45GY-140	45	Chr07_A	8500001	9900000	1.4	0.38	Deletion	L23
Bmitch_P2_32	P2_32	P189	BM45GY-140	45	Chr08_J	1800001	5473332	3.67333	0.821	Deletion	L1
Bmitch_P2_32	P2_32	P189	BM45GY-140	45	Chr11_D	1	2200000	2.2	0.729	Deletion	L1
Bmitch_P2_33	P2_33	P199	BM45GY-155	45	Chr01_A	1	25000000	25	0.306	Deletion	L23
Bmitch_P2_33	P2_33	P199	BM45GY-155	45	Chr01_E	1	8800002	8.8	0.35	Deletion	L23
Bmitch_P2_33	P2_33	P199	BM45GY-155	45	Chr05_A	7000001	12000000	5	0.3	Deletion	L23
Bmitch_P2_33	P2_33	P199	BM45GY-155	45	Chr05_A	33400001	35375663	1.97566	0.344	Deletion	L23
Bmitch_P2_33	P2_33	P199	BM45GY-155	45	Chr05_B	1	29281492	29.2815	0.751	Deletion	L1
Bmitch_P2_33	P2_33	P199	BM45GY-155	45	Chr10_A	1	3000000	3	0.764	Deletion	L1
Bmitch_P2_33	P2_33	P199	BM45GY-155	45	Chr11_D	14000001	20000000	6	0.764	Deletion	L1
Bmitch_P2_33	P2_33	P199	BM45GY-155	45	Chr12_E	2600001	12985334	10.3853	0.702	Deletion	L1
Bmitch_P2_34	P2_34	P200	BM45GY-156	45	Chr01_F	1	6000001	6	0.823	Deletion	L1
Bmitch_P2_34	P2_34	P200	BM45GY-156	45	Chr02_J	1	1500000	1.5	0.29	Deletion	L23
Bmitch_P2_34	P2_34	P200	BM45GY-156	45	Chr03_E	1	23600000	23.6	0.751	Deletion	L1
Bmitch_P2_34	P2_34	P200	BM45GY-156	45	Chr03_E	24000001	24800000	0.799999	0.845	Deletion	L1
Bmitch_P2_34	P2_34	P200	BM45GY-156	45	Chr04_F	1	3700000	3.7	0.77	Deletion	L1
Bmitch_P2_34	P2_34	P200	BM45GY-156	45	Chr04_G	900001	2000000	1.1	0.458	Deletion	Und.
Bmitch_P2_34	P2_34	P200	BM45GY-156	45	Chr04_G	1	700001	0.7	0.686	Deletion	L1
Bmitch_P2_34	P2_34	P200	BM45GY-156	45	Chr04_I	3600001	6200001	2.6	0.728	Deletion	L1
Bmitch_P2_34	P2_34	P200	BM45GY-156	45	Chr04_I	7000001	8761866	1.76187	0.733	Deletion	L1
Bmitch_P2_34	P2_34	P200	BM45GY-156	45	Chr04_I	1	1800000	1.8	0.767	Deletion	L1
Bmitch_P2_34	P2_34	P200	BM45GY-156	45	Chr05_C	1000001	3700000	2.7	0.284	Deletion	L23
Bmitch_P2_34	P2_34	P200	BM45GY-156	45	Chr05_F	1	9000000	9	0.74	Deletion	L1
Bmitch_P2_34	P2_34	P200	BM45GY-156	45	Chr06_E	10000001	15386527	5.38653	0.782	Deletion	L1
Bmitch_P2_34	P2_34	P200	BM45GY-156	45	Chr08_G	2600001	11800000	9.2	0.83	Deletion	L1
Bmitch_P2_34	P2_34	P200	BM45GY-156	45	Chr11_D	15000001	20600000	5.6	0.758	Deletion	L1
Bmitch_P2_34	P2_34	P200	BM45GY-156	45	Chr12_C	9000001	18788318	9.78832	0.745	Deletion	L1
Bmitch_P2_34	P2_34	P200	BM45GY-156	45	Chr12_C	1	3200001	3.2	0.868	Deletion	Und.
Bmitch_P2_35	P2_35	P201	BM45GY-157	45	Chr01_F	1	1000000	0.999999	0.344	Deletion	L23
Bmitch_P2_35	P2_35	P201	BM45GY-157	45	Chr03_C	1	6000000	6	0.315	Deletion	L23
Bmitch_P2_35	P2_35	P201	BM45GY-157	45	Chr05_E	1	20494391	20.4944	0.308	Deletion	L23
Bmitch_P2_35	P2_35	P201	BM45GY-157	45	Chr05_G	1	2700000	2.7	0.332	Deletion	L23
Bmitch_P2_35	P2_35	P201	BM45GY-157	45	Chr08_I	1	5934771	5.93477	0.733	Deletion	L1
Bmitch_P2_35	P2_35	P201	BM45GY-157	45	Chr09_E	1	12000001	12	0.335	Deletion	L23
Bmitch_P2_35	P2_35	P201	BM45GY-157	45	Chr10_G	1	7833413	7.83341	0.327	Deletion	L23
Bmitch_P2_36	P2_36	P202	BM45GY-158	45
Bmitch_P2_37	P2_37	P066	BM45GY-159	45	Chr03_C	30000001	31899437	1.89944	0.722	Deletion	L1
Bmitch_P2_37	P2_37	P066	BM45GY-159	45	Chr03_D	1	18500000	18.5	0.681	Deletion	L1
Bmitch_P2_37	P2_37	P066	BM45GY-159	45	Chr03_F	1	1300000	1.3	1.681	Insertion	L23
Bmitch_P2_37	P2_37	P066	BM45GY-159	45	Chr04_E	10000001	12100000	2.1	1.7	Insertion	L23
Bmitch_P2_37	P2_37	P066	BM45GY-159	45	Chr08_G	5000001	11967235	6.96723	0.727	Deletion	L1
Bmitch_P2_37	P2_37	P066	BM45GY-159	45	Chr10_H	4500001	7457731	2.95773	0.381	Deletion	L23
Bmitch_P2_37	P2_37	P066	BM45GY-159	45	Chr11_B	15000001	25279750	10.2797	0.69	Deletion	L1
Bmitch_P2_38	P2_38	P332	BM45GY-161	45	Chr03_D	1	18500000	18.5	0.736	Deletion	L1
Bmitch_P2_38	P2_38	P332	BM45GY-161	45	Chr03_F	1	1300000	1.3	1.649	Insertion	L23
Bmitch_P2_38	P2_38	P332	BM45GY-161	45	Chr04_E	9900001	12200000	2.3	1.838	Insertion	All
Bmitch_P2_38	P2_38	P332	BM45GY-161	45	Chr08_G	5300001	11967235	6.66723	0.799	Deletion	L1
Bmitch_P2_38	P2_38	P332	BM45GY-161	45	Chr10_H	4500001	7457731	2.95773	0.296	Deletion	L23
Bmitch_P2_38	P2_38	P332	BM45GY-161	45	Chr11_B	15000001	25279750	10.2797	0.737	Deletion	L1
Bmitch_P2_39	P2_39	P065	BM45GY-162	45	Chr01_E	1	3300000	3.3	0.758	Deletion	L1
Bmitch_P2_39	P2_39	P065	BM45GY-162	45	Chr08_G	5000001	6500000	1.5	0.307	Deletion	L23
Bmitch_P2_39	P2_39	P065	BM45GY-162	45	Chr08_G	9300001	11400000	2.1	0.339	Deletion	L23
Bmitch_P2_40	P2_40	P333	BM45GY-163	45	Chr03_A	27000001	36312282	9.31228	0.374	Deletion	L23
Bmitch_P2_40	P2_40	P333	BM45GY-163	45	Chr06_A	1	25000000	25	0.683	Deletion	L1
Bmitch_P2_40	P2_40	P333	BM45GY-163	45	Chr09_C	1	15500000	15.5	0.708	Deletion	L1
Bmitch_P2_40	P2_40	P333	BM45GY-163	45	Chr10_C	12500001	18464822	5.96482	0.35	Deletion	L23
Bmitch_P2_40	P2_40	P333	BM45GY-163	45	Chr10_C	1	7000000	7	0.37	Deletion	L23
Bmitch_P2_40	P2_40	P333	BM45GY-163	45	Chr10_H	1	1300000	1.3	0.646	Deletion	L1
Bmitch_P2_40	P2_40	P333	BM45GY-163	45	Chr10_I	1	6310011	6.31001	0.332	Deletion	L23
Bmitch_P2_40	P2_40	P333	BM45GY-163	45	Chr12_C	12500001	18788318	6.28832	0.356	Deletion	L23
Bmitch_P2_41	P2_41	P207	BM45GY-165	45	Chr03_E	1	24800000	24.8	0.026	Deletion	All
Bmitch_P2_41	P2_41	P207	BM45GY-165	45	Chr03_E	24900001	26300000	1.4	0.776	Deletion	L1
Bmitch_P2_42	P2_42	P335	BM45GY-166	45	Chr04_B	1	5500000	5.5	0.295	Deletion	L23
Bmitch_P2_42	P2_42	P335	BM45GY-166	45	Chr10_C	11200001	13600000	2.4	0.329	Deletion	L23
Bmitch_P2_42	P2_42	P335	BM45GY-166	45	Chr11_D	18500001	23526886	5.02689	0.292	Deletion	L23
Bmitch_P2_43	P2_43	P209	BM45GY-167	45	Chr02_B	1	16500000	16.5	1.275	Insertion	L1
Bmitch_P2_43	P2_43	P209	BM45GY-167	45	Chr04_E	1	12500000	12.5	0.76	Deletion	L1
Bmitch_P2_43	P2_43	P209	BM45GY-167	45	Chr05_F	1	13000000	13	0.311	Deletion	L23
Bmitch_P2_43	P2_43	P209	BM45GY-167	45	Chr06_G	1	12185614	12.1856	0.696	Deletion	L1
Bmitch_P2_43	P2_43	P209	BM45GY-167	45	Chr08_I	900001	3500000	2.6	0.743	Deletion	L1
Bmitch_P2_43	P2_43	P209	BM45GY-167	45	Chr10_B	18000001	18615931	0.61593	0.742	Deletion	L1
Bmitch_P2_43	P2_43	P209	BM45GY-167	45	Chr10_B	8500001	15800000	7.3	0.781	Deletion	L1
Bmitch_P2_43	P2_43	P209	BM45GY-167	45	Chr10_H	1	6200000	6.2	0.722	Deletion	L1
Bmitch_P2_43	P2_43	P209	BM45GY-167	45	Chr10_H	7000001	7457731	0.45773	0.75	Deletion	L1
Bmitch_P2_43	P2_43	P209	BM45GY-167	45	Chr11_B	12000001	25279750	13.2797	0.317	Deletion	L23
Bmitch_P2_44	P2_44	P210	BM45GY-168	45	Chr01_D	100001	2400000	2.3	0.736	Deletion	L1
Bmitch_P2_44	P2_44	P210	BM45GY-168	45	Chr04_F	1	6500000	6.5	0.81	Deletion	L1
Bmitch_P2_44	P2_44	P210	BM45GY-168	45	Chr04_G	4000001	15523169	11.5232	0.783	Deletion	L1
Bmitch_P2_44	P2_44	P210	BM45GY-168	45	Chr04_I	1	8761866	8.76187	0.725	Deletion	L1
Bmitch_P2_44	P2_44	P210	BM45GY-168	45	Chr04_L	1	4000000	4	0.739	Deletion	L1
Bmitch_P2_44	P2_44	P210	BM45GY-168	45	Chr06_B	26000001	31850079	5.85008	0.79	Deletion	L1
Bmitch_P2_44	P2_44	P210	BM45GY-168	45	Chr12_C	9500001	18788318	9.28832	0.74	Deletion	L1
Bmitch_P2_45	P2_45	P340	BM45GY-178	45	Chr01_A	41100001	42170207	1.07021	0.369	Deletion	L23
Bmitch_P2_45	P2_45	P340	BM45GY-178	45	Chr01_D	1	5500000	5.5	0.724	Deletion	L1
Bmitch_P2_45	P2_45	P340	BM45GY-178	45	Chr02_C	1	9500000	9.5	0.319	Deletion	L23
Bmitch_P2_45	P2_45	P340	BM45GY-178	45	Chr02_D	1	10500000	10.5	0.737	Deletion	L1
Bmitch_P2_45	P2_45	P340	BM45GY-178	45	Chr03_E	1	9500000	9.5	0.278	Deletion	L23
Bmitch_P2_45	P2_45	P340	BM45GY-178	45	Chr04_F	13500001	25507834	12.0078	0.731	Deletion	L1
Bmitch_P2_45	P2_45	P340	BM45GY-178	45	Chr04_L	1	5240002	5.24	0.754	Deletion	L1
Bmitch_P2_45	P2_45	P340	BM45GY-178	45	Chr06_B	1	19500000	19.5	0.72	Deletion	L1
Bmitch_P2_45	P2_45	P340	BM45GY-178	45	Chr08_A	1	7500000	7.5	0.728	Deletion	L1
Bmitch_P2_45	P2_45	P340	BM45GY-178	45	Chr09_A	1	13500000	13.5	0.292	Deletion	L23
Bmitch_P2_45	P2_45	P340	BM45GY-178	45	Chr11_D	1	4500000	4.5	0.322	Deletion	L23
Bmitch_P2_46	P2_46	P225	BM45GY-185	45	Chr02_H	1	9000001	9	0.099	Deletion	All
Bmitch_P2_46	P2_46	P225	BM45GY-185	45	Chr03_B	16500001	21500000	5	0.058	Deletion	All
Bmitch_P2_46	P2_46	P225	BM45GY-185	45	Chr04_H	1	8832200	8.8322	1.866	Insertion	All
Bmitch_P2_47	P2_47	P342	BM45GY-186	45	Chr02_B	27400001	29499889	2.09989	0.677	Deletion	L1
Bmitch_P2_47	P2_47	P342	BM45GY-186	45	Chr03_C	1	15000000	15	0.667	Deletion	L1
Bmitch_P2_47	P2_47	P342	BM45GY-186	45	Chr04_E	23000001	26400001	3.4	0.71	Deletion	L1
Bmitch_P2_47	P2_47	P342	BM45GY-186	45	Chr04_G	2900001	15523169	12.6232	0.732	Deletion	L1
Bmitch_P2_47	P2_47	P342	BM45GY-186	45	Chr04_G	1	14700000	14.7	0.759	Deletion	L1
Bmitch_P2_47	P2_47	P342	BM45GY-186	45	Chr05_B	1	15500000	15.5	0.357	Deletion	L23
Bmitch_P2_47	P2_47	P342	BM45GY-186	45	Chr05_E	4200001	9200000	5	0.682	Deletion	L1
Bmitch_P2_47	P2_47	P342	BM45GY-186	45	Chr06_A	30000001	33300000	3.3	0.738	Deletion	L1
Bmitch_P2_47	P2_47	P342	BM45GY-186	45	Chr06_B	1	1800000	1.8	0.313	Deletion	L23
Bmitch_P2_47	P2_47	P342	BM45GY-186	45	Chr07_B	4300001	9700000	5.4	0.488	Deletion	Und.
Bmitch_P2_47	P2_47	P342	BM45GY-186	45	Chr07_C	1	12044622	12.0446	0.693	Deletion	L1
Bmitch_P2_47	P2_47	P342	BM45GY-186	45	Chr09_B	17700001	20904330	3.20433	0.115	Deletion	All
Bmitch_P2_47	P2_47	P342	BM45GY-186	45	Chr09_B	1	17700000	17.7	0.737	Deletion	L1
Bmitch_P2_47	P2_47	P342	BM45GY-186	45	Chr09_C	1	11500000	11.5	0.354	Deletion	L23
Bmitch_P2_48	P2_48	P343	BM45GY-187	45	Chr01_F	1	6000001	6	0.345	Deletion	L23
Bmitch_P2_48	P2_48	P343	BM45GY-187	45	Chr02_I	1	5200002	5.2	0.312	Deletion	L23
Bmitch_P2_48	P2_48	P343	BM45GY-187	45	Chr02_J	1	2987689	2.98769	0.317	Deletion	L23
Bmitch_P2_48	P2_48	P343	BM45GY-187	45	Chr03_B	1	32857933	32.8579	0.702	Deletion	L1
Bmitch_P2_48	P2_48	P343	BM45GY-187	45	Chr04_C	1	14200000	14.2	0.332	Deletion	L23
Bmitch_P2_48	P2_48	P343	BM45GY-187	45	Chr04_C	17600001	27739550	10.1395	0.362	Deletion	L23
Bmitch_P2_48	P2_48	P343	BM45GY-187	45	Chr04_C	15600001	17000000	1.4	1.671	Insertion	L23
Bmitch_P2_49	P2_49	P344	BM45GY-188	45	Chr01_F	1	6000001	6	0.379	Deletion	L23
Bmitch_P2_49	P2_49	P344	BM45GY-188	45	Chr02_I	1	5200002	5.2	0.346	Deletion	L23
Bmitch_P2_49	P2_49	P344	BM45GY-188	45	Chr02_J	1	2987689	2.98769	0.343	Deletion	L23
Bmitch_P2_49	P2_49	P344	BM45GY-188	45	Chr03_B	1	32857933	32.8579	0.742	Deletion	L1
Bmitch_P2_49	P2_49	P344	BM45GY-188	45	Chr04_C	1	14200000	14.2	0.369	Deletion	L23
Bmitch_P2_49	P2_49	P344	BM45GY-188	45	Chr04_C	17600001	27739550	10.1395	0.396	Deletion	L23
Bmitch_P2_49	P2_49	P344	BM45GY-188	45	Chr04_C	15600001	17000000	1.4	1.248	Insertion	L1
Bmitch_P2_50	P2_50	P229	BM45GY-189	45	Chr10_E	1	9000000	9	0.7	Deletion	L1
Bmitch_P2_50	P2_50	P229	BM45GY-189	45	Chr11_G	1	2300000	2.3	0.693	Deletion	L1
Bmitch_P2_51	P2_51	P345	BM45GY-190	45	Chr01_A	34100001	35400000	1.3	0.758	Deletion	L1
Bmitch_P2_51	P2_51	P345	BM45GY-190	45	Chr01_C	27100001	29500000	2.4	0.346	Deletion	L23
Bmitch_P2_51	P2_51	P345	BM45GY-190	45	Chr02_B	1	15000000	15	0.727	Deletion	L1
Bmitch_P2_51	P2_51	P345	BM45GY-190	45	Chr03_C	9000001	21000000	12	0.339	Deletion	L23
Bmitch_P2_51	P2_51	P345	BM45GY-190	45	Chr04_A	1	5000000	5	0.687	Deletion	L1
Bmitch_P2_51	P2_51	P345	BM45GY-190	45	Chr06_F	9200001	9900000	0.699999	1.236	Insertion	L1
Bmitch_P2_51	P2_51	P345	BM45GY-190	45	Chr06_F	11000001	11700000	0.699999	1.463	Insertion	Und.
Bmitch_P2_51	P2_51	P345	BM45GY-190	45	Chr06_F	10000001	10900000	0.899999	2.015	Insertion	All
Bmitch_P2_51	P2_51	P345	BM45GY-190	45	Chr07_A	1	2500000	2.5	0.347	Deletion	L23
Bmitch_P2_51	P2_51	P345	BM45GY-190	45	Chr07_E	1	9579339	9.57934	0.566	Deletion	Und.
Bmitch_P2_51	P2_51	P345	BM45GY-190	45	Chr08_D	1	9000000	9	0.315	Deletion	L23
Bmitch_P2_51	P2_51	P345	BM45GY-190	45	Chr08_J	1	5473332	5.47333	0.632	Deletion	L1
Bmitch_P2_51	P2_51	P345	BM45GY-190	45	Chr09_B	9200001	10800000	1.6	0.79	Deletion	L1
Bmitch_P2_51	P2_51	P345	BM45GY-190	45	Chr09_C	1	20539400	20.5394	0.758	Deletion	L1
Bmitch_P2_51	P2_51	P345	BM45GY-190	45	Chr09_G	1	5830222	5.83022	0.755	Deletion	L1
Bmitch_P2_51	P2_51	P345	BM45GY-190	45	Chr10_A	9400001	23386613	13.9866	0.731	Deletion	L1
Bmitch_P2_51	P2_51	P345	BM45GY-190	45	Chr10_A	1	5400000	5.4	0.794	Deletion	L1
Bmitch_P2_51	P2_51	P345	BM45GY-190	45	Chr10_A	5400001	9400000	4	1.167	Insertion	Und.
Bmitch_P2_51	P2_51	P345	BM45GY-190	45	Chr11_D	11500001	15500000	4	0.381	Deletion	L23
Bmitch_P2_52	P2_52	P232	BM45GY-192	45	Chr03_C	700001	2700000	2	0.369	Deletion	L23
Bmitch_P2_52	P2_52	P232	BM45GY-192	45	Chr04_A	8500001	11300000	2.8	0.711	Deletion	L1
Bmitch_P2_52	P2_52	P232	BM45GY-192	45	Chr07_A	11000001	14910837	3.91084	0.534	Deletion	Und.
Bmitch_P2_53	P2_53	P347	BM45GY-193	45	Chr03_D	20500001	29408446	8.90845	0.823	Deletion	L1
Bmitch_P2_53	P2_53	P347	BM45GY-193	45	Chr04_A	27600001	29500000	1.9	0.329	Deletion	L23
Bmitch_P2_53	P2_53	P347	BM45GY-193	45	Chr04_H	1	8832200	8.8322	0.353	Deletion	L23
Bmitch_P2_53	P2_53	P347	BM45GY-193	45	Chr07_A	11000001	14910837	3.91084	0.761	Deletion	L1
Bmitch_P2_53	P2_53	P347	BM45GY-193	45	Chr07_F	1	7800000	7.8	0.603	Deletion	L1
Bmitch_P2_53	P2_53	P347	BM45GY-193	45	Chr09_G	1	1900000	1.9	0.389	Deletion	L23
Bmitch_P2_54	P2_54	P235	BM45GY-195	45	Chr02_D	1	4000000	4	0.703	Deletion	L1
Bmitch_P2_56	P2_56	P349	BM45GY-198	45	Chr03_C	27600001	28700000	1.1	0.412	Deletion	L23
Bmitch_P2_56	P2_56	P349	BM45GY-198	45	Chr04_K	1	7000001	7	0.691	Deletion	L1
Bmitch_P2_56	P2_56	P349	BM45GY-198	45	Chr05_E	13100001	14700000	1.6	0.299	Deletion	L23
Bmitch_P2_56	P2_56	P349	BM45GY-198	45	Chr06_C	1	16500000	16.5	0.698	Deletion	L1
Bmitch_P2_56	P2_56	P349	BM45GY-198	45	Chr06_E	1	4000000	4	0.72	Deletion	L1
Bmitch_P2_56	P2_56	P349	BM45GY-198	45	Chr07_B	9900001	12700000	2.8	0.758	Deletion	L1
Bmitch_P2_56	P2_56	P349	BM45GY-198	45	Chr07_B	1600001	5700000	4.1	0.769	Deletion	L1
Bmitch_P2_56	P2_56	P349	BM45GY-198	45	Chr09_A	1	10500000	10.5	0.665	Deletion	L1
Bmitch_P2_56	P2_56	P349	BM45GY-198	45	Chr11_E	19300001	21267209	1.96721	0.647	Deletion	L1
Bmitch_P2_56	P2_56	P349	BM45GY-198	45	Chr12_B	10500001	13500000	3	0.329	Deletion	L23
Bmitch_P2_57	P2_57	P239	BM45GY-199	45	Chr01_C	1	15500000	15.5	0.638	Deletion	L1
Bmitch_P2_57	P2_57	P239	BM45GY-199	45	Chr04_F	14700001	16200000	1.5	0.321	Deletion	L23
Bmitch_P2_57	P2_57	P239	BM45GY-199	45	Chr06_A	1	16000000	16	0.65	Deletion	L1
Bmitch_P2_57	P2_57	P239	BM45GY-199	45	Chr06_B	6000001	7000000	0.999999	0.302	Deletion	L23
Bmitch_P2_57	P2_57	P239	BM45GY-199	45	Chr07_C	1	12044622	12.0446	0.691	Deletion	L1
Bmitch_P2_57	P2_57	P239	BM45GY-199	45	Chr10_G	700001	4800000	4.1	0.654	Deletion	L1
Bmitch_P2_57	P2_57	P239	BM45GY-199	45	Chr11_F	3600001	15818017	12.218	0.663	Deletion	L1
Bmitch_P2_58	P2_58	P059	BM15GY-3	15
Bmitch_P2_59	P2_59	P290	BM15GY-4	15
Bmitch_P2_60	P2_60	P292	BM15GY-7	15
Bmitch_P2_61	P2_61	P293	BM15GY-9	15	Chr06_D	1	15403804	15.4038	0.676	Deletion	L1
Bmitch_P2_61	P2_61	P293	BM15GY-9	15	Chr06_E	1	7500000	7.5	0.754	Deletion	L1
Bmitch_P2_61	P2_61	P293	BM15GY-9	15	Chr10_D	9500001	15560893	6.06089	0.687	Deletion	L1
Bmitch_P2_62	P2_62	P294	BM15GY-10	15	Chr03_A	1	10500000	10.5	0.699	Deletion	L1
Bmitch_P2_62	P2_62	P294	BM15GY-10	15	Chr03_A	17200001	26400000	9.2	0.811	Deletion	L1
Bmitch_P2_62	P2_62	P294	BM15GY-10	15	Chr05_C	24400001	25800000	1.4	0.801	Deletion	L1
Bmitch_P2_62	P2_62	P294	BM15GY-10	15	Chr05_C	18700001	21800000	3.1	0.811	Deletion	L1
Bmitch_P2_62	P2_62	P294	BM15GY-10	15	Chr06_B	1	21000000	21	0.727	Deletion	L1
Bmitch_P2_62	P2_62	P294	BM15GY-10	15	Chr06_B	900001	21000000	20.1	0.727	Deletion	L1
Bmitch_P2_62	P2_62	P294	BM15GY-10	15	Chr06_B	900001	21000000	20.1	0.727	Deletion	L1
Bmitch_P2_62	P2_62	P294	BM15GY-10	15	Chr06_B	29800001	31800000	2	0.763	Deletion	L1
Bmitch_P2_62	P2_62	P294	BM15GY-10	15	Chr09_G	900001	5000000	4.1	0.769	Deletion	L1
Bmitch_P2_62	P2_62	P294	BM15GY-10	15	Chr11_B	14500001	25279750	10.7797	0.748	Deletion	L1
Bmitch_P2_62	P2_62	P294	BM15GY-10	15	Chr11_C	1	3500000	3.5	0.75	Deletion	L1
Bmitch_P2_63	P2_63	P111	BM15GY-13	15	Chr01_B	1	38010347	38.0103	0.739	Deletion	L1
Bmitch_P2_63	P2_63	P111	BM15GY-13	15	Chr07_E	1	1400000	1.4	0.617	Deletion	L1
Bmitch_P2_63	P2_63	P111	BM15GY-13	15	Chr08_F	1	12186700	12.1867	0.298	Deletion	L23
Bmitch_P2_63	P2_63	P111	BM15GY-13	15	Chr09_B	1	3500000	3.5	0.299	Deletion	L23
Bmitch_P2_64	P2_64	P058	BM15GY-14	15	Chr04_G	1	15523169	15.5232	0.296	Deletion	L23
Bmitch_P2_64	P2_64	P058	BM15GY-14	15	Chr04_L	1	5240002	5.24	0.284	Deletion	L23
Bmitch_P2_65	P2_65	P296	BM15GY-16	15	Chr02_B	24400001	25500000	1.1	0.723	Deletion	L1
Bmitch_P2_66	P2_66	P298	BM30GY-2	30
Bmitch_P2_67	P2_67	P302	BM30GY-6	30	Chr01_D	1	7500000	7.5	0.717	Deletion	L1
Bmitch_P2_67	P2_67	P302	BM30GY-6	30	Chr03_C	1	17000000	17	0.723	Deletion	L1
Bmitch_P2_67	P2_67	P302	BM30GY-6	30	Chr05_B	1	15000000	15	0.734	Deletion	L1
Bmitch_P2_67	P2_67	P302	BM30GY-6	30	Chr05_C	1	13000000	13	0.73	Deletion	L1
Bmitch_P2_67	P2_67	P302	BM30GY-6	30	Chr09_B	600001	2500000	1.9	0.731	Deletion	L1
Bmitch_P2_67	P2_67	P302	BM30GY-6	30	Chr10_G	2700001	7833413	5.13341	0.736	Deletion	L1
Bmitch_P2_68	P2_68	P120	BM30GY-7	30	Chr02_F	1	10617147	10.6171	0.722	Deletion	L1
Bmitch_P2_69	P2_69	P121	BM30GY-8	30
Bmitch_P2_70	P2_70	P122	BM30GY-9	30	Chr06_A	1	18000000	18	0.697	Deletion	L1
Bmitch_P2_70	P2_70	P122	BM30GY-9	30	Chr09_G	1	5830222	5.83022	0.72	Deletion	L1
Bmitch_P2_70	P2_70	P122	BM30GY-9	30	Chr10_A	1	2300000	2.3	0.348	Deletion	L23
Bmitch_P2_70	P2_70	P122	BM30GY-9	30	Chr12_B	10900001	19408181	8.50818	0.355	Deletion	L23
Bmitch_P2_70	P2_70	P122	BM30GY-9	30	Chr12_B	7000001	9200000	2.2	0.379	Deletion	L23
Bmitch_P2_70	P2_70	P122	BM30GY-9	30	Chr12_F	1	3000000	3	0.742	Deletion	L1
Bmitch_P2_71	P2_71	P303	BM30GY-10	30	Chr03_A	1	26500000	26.5	0.735	Deletion	L1
Bmitch_P2_71	P2_71	P303	BM30GY-10	30	Chr05_C	17500001	26163026	8.66302	0.78	Deletion	L1
Bmitch_P2_71	P2_71	P303	BM30GY-10	30	Chr06_B	1	21500000	21.5	0.726	Deletion	L1
Bmitch_P2_71	P2_71	P303	BM30GY-10	30	Chr06_B	29800001	31800000	2	0.759	Deletion	L1
Bmitch_P2_71	P2_71	P303	BM30GY-10	30	Chr09_G	800001	5100000	4.3	0.731	Deletion	L1
Bmitch_P2_71	P2_71	P303	BM30GY-10	30	Chr11_B	14500001	25279750	10.7797	0.729	Deletion	L1
Bmitch_P2_71	P2_71	P303	BM30GY-10	30	Chr11_C	1	3500000	3.5	0.735	Deletion	L1
Bmitch_P2_72	P2_72	P306	BM30GY-14	30	Chr01_F	1	6000001	6	0.811	Deletion	L1
Bmitch_P2_72	P2_72	P306	BM30GY-14	30	Chr02_G	2800001	4100000	1.3	0.306	Deletion	L23
Bmitch_P2_72	P2_72	P306	BM30GY-14	30	Chr05_B	21000001	29281492	8.28149	0.818	Deletion	L1
Bmitch_P2_72	P2_72	P306	BM30GY-14	30	Chr10_B	1	1200000	1.2	0.764	Deletion	L1
Bmitch_P2_72	P2_72	P306	BM30GY-14	30	Chr10_B	2800001	4200000	1.4	0.837	Deletion	L1
Bmitch_P2_73	P2_73	P129	BM30GY-16	30	Chr05_H	4000001	6175356	2.17536	0.05	Deletion	All
Bmitch_P2_74	P2_74	P001	BM30GY-17	30	Chr04_C	22000001	27739550	5.73955	0.347	Deletion	L23
Bmitch_P2_74	P2_74	P001	BM30GY-17	30	Chr04_G	900001	1400000	0.499999	0.689	Deletion	L1
Bmitch_P2_74	P2_74	P001	BM30GY-17	30	Chr04_G	1	400000	0.399999	1.258	Insertion	L1
Bmitch_P2_74	P2_74	P001	BM30GY-17	30	Chr08_C	15300001	16800000	1.5	0.353	Deletion	L23
Bmitch_P2_74	P2_74	P001	BM30GY-17	30	Chr08_C	1	3300000	3.3	0.398	Deletion	L23
Bmitch_P2_74	P2_74	P001	BM30GY-17	30	Chr08_C	4000001	4300000	0.299999	0.398	Deletion	L23
Bmitch_P2_74	P2_74	P001	BM30GY-17	30	Chr08_C	5000000	5600000	0.6	0.398	Deletion	L23
Bmitch_P2_74	P2_74	P001	BM30GY-17	30	Chr08_C	6000001	14000000	8	1.651	Insertion	L23
Bmitch_P2_74	P2_74	P001	BM30GY-17	30	Chr08_E	1000001	3400000	2.4	0.344	Deletion	L23
Bmitch_P2_74	P2_74	P001	BM30GY-17	30	Chr09_H	5200001	5591334	0.391333	0.393	Deletion	L23
Bmitch_P2_74	P2_74	P001	BM30GY-17	30	Chr09_H	1	1200000	1.2	1.461	Insertion	Und.
Bmitch_P2_74	P2_74	P001	BM30GY-17	30	Chr11_A	20500001	26012844	5.51284	0.375	Deletion	L23
Bmitch_P2_74	P2_74	P001	BM30GY-17	30	Chr12_F	1	8122754	8.12275	1.153	Insertion	Und.
Bmitch_P2_75	P2_75	P023	BM30GY-18	30	Chr02_E	10200001	13600000	3.4	0.713	Deletion	L1
Bmitch_P2_75	P2_75	P023	BM30GY-18	30	Chr02_E	14700001	15200000	0.499999	0.725	Deletion	L1
Bmitch_P2_75	P2_75	P023	BM30GY-18	30	Chr02_E	8000001	9400000	1.4	0.748	Deletion	L1
Bmitch_P2_75	P2_75	P023	BM30GY-18	30	Chr02_E	1	6700000	6.7	0.776	Deletion	L1
Bmitch_P2_75	P2_75	P023	BM30GY-18	30	Chr05_B	1	10000000	10	0.703	Deletion	L1
Bmitch_P2_75	P2_75	P023	BM30GY-18	30	Chr05_C	1	15500000	15.5	0.293	Deletion	L23
Bmitch_P2_75	P2_75	P023	BM30GY-18	30	Chr07_F	1	1300000	1.3	0.442	Deletion	L23
Bmitch_P2_75	P2_75	P023	BM30GY-18	30	Chr08_E	1	17633496	17.6335	0.284	Deletion	L23
Bmitch_P2_75	P2_75	P023	BM30GY-18	30	Chr08_G	1	1600000	1.6	0.304	Deletion	L23
Bmitch_P2_75	P2_75	P023	BM30GY-18	30	Chr09_A	24000001	27077331	3.07733	0.743	Deletion	L1
Bmitch_P2_75	P2_75	P023	BM30GY-18	30	Chr11_D	21400001	22000000	0.599999	0.756	Deletion	L1
Bmitch_P2_75	P2_75	P023	BM30GY-18	30	Chr11_D	12000001	19800000	7.8	0.764	Deletion	L1
Bmitch_P2_75	P2_75	P023	BM30GY-18	30	Chr11_D	22500001	23526886	1.02689	0.819	Deletion	L1
Bmitch_P2_76	P2_76	P024	BM30GY-19	30	Chr01_B	1	23000000	23	0.741	Deletion	L1
Bmitch_P2_76	P2_76	P024	BM30GY-19	30	Chr01_F	1	6000001	6	0.765	Deletion	L1
Bmitch_P2_76	P2_76	P024	BM30GY-19	30	Chr03_C	1	3500000	3.5	0.737	Deletion	L1
Bmitch_P2_76	P2_76	P024	BM30GY-19	30	Chr03_E	1	14500000	14.5	0.738	Deletion	L1
Bmitch_P2_76	P2_76	P024	BM30GY-19	30	Chr06_A	28000001	34807004	6.807	0.774	Deletion	L1
Bmitch_P2_76	P2_76	P024	BM30GY-19	30	Chr08_A	1	13000000	13	0.763	Deletion	L1
Bmitch_P2_76	P2_76	P024	BM30GY-19	30	Chr08_A	20500001	24506090	4.00609	0.777	Deletion	L1
Bmitch_P2_76	P2_76	P024	BM30GY-19	30	Chr11_C	1	3500000	3.5	0.296	Deletion	L23
Bmitch_P2_76	P2_76	P024	BM30GY-19	30	Chr11_D	2400001	7900000	5.5	0.799	Deletion	L1
Bmitch_P2_76	P2_76	P024	BM30GY-19	30	Chr12_A	1	2500000	2.5	0.271	Deletion	L23
Bmitch_P2_76	P2_76	P024	BM30GY-19	30	Chr12_G	3600001	7534152	3.93415	0.31	Deletion	L23
Bmitch_P2_77	P2_77	P308	BM30GY-21	30	Chr01_A	1	21000000	21	0.289	Deletion	L23
Bmitch_P2_78	P2_78	P309	BM30GY-22	30	Chr04_F	17500001	25507834	8.00783	0.331	Deletion	L23
Bmitch_P2_78	P2_78	P309	BM30GY-22	30	Chr04_F	6100001	7800000	1.7	0.374	Deletion	L23
Bmitch_P2_78	P2_78	P309	BM30GY-22	30	Chr06_F	1	12800001	12.8	0.327	Deletion	L23
Bmitch_P2_78	P2_78	P309	BM30GY-22	30	Chr07_C	1	3000000	3	0.764	Deletion	L1
Bmitch_P2_78	P2_78	P309	BM30GY-22	30	Chr07_D	6500001	11048425	4.54842	0.769	Deletion	L1
Bmitch_P2_78	P2_78	P309	BM30GY-22	30	Chr10_C	16800001	18464822	1.66482	0.11	Deletion	All
Bmitch_P2_78	P2_78	P309	BM30GY-22	30	Chr10_C	14500001	16800000	2.3	0.354	Deletion	L23
Bmitch_P2_78	P2_78	P309	BM30GY-22	30	Chr10_C	1	8000000	8	0.395	Deletion	L23
Bmitch_P2_78	P2_78	P309	BM30GY-22	30	Chr10_H	1	1300000	1.3	0.524	Deletion	Und.
Bmitch_P2_78	P2_78	P309	BM30GY-22	30	Chr10_I	1	6310011	6.31001	0.091	Deletion	All
Bmitch_P2_78	P2_78	P309	BM30GY-22	30	Chr12_F	1	4500000	4.5	0.796	Deletion	L1
Bmitch_P2_78	P2_78	P309	BM30GY-22	30	Chr12_H	1	6200001	6.2	0.356	Deletion	L23
Bmitch_P2_79	P2_79	P003	BM30GY-24	30	Chr03_F	1	14500000	14.5	0.048	Deletion	All
Bmitch_P2_79	P2_79	P003	BM30GY-24	30	Chr09_H	2500001	5591334	3.09133	0.057	Deletion	All
Bmitch_P2_79	P2_79	P003	BM30GY-24	30	Chr10_A	10000001	23386613	13.3866	0.064	Deletion	All
Bmitch_P2_80	P2_80	P310	BM30GY-25	30	Chr01_A	33100001	42000000	8.9	0.757	Deletion	L1
Bmitch_P2_80	P2_80	P310	BM30GY-25	30	Chr01_C	33000001	36169370	3.16937	0.755	Deletion	L1
Bmitch_P2_80	P2_80	P310	BM30GY-25	30	Chr03_E	1	27370896	27.3709	0.731	Deletion	L1
Bmitch_P2_80	P2_80	P310	BM30GY-25	30	Chr03_G	1	6584416	6.58441	0.772	Deletion	L1
Bmitch_P2_80	P2_80	P310	BM30GY-25	30	Chr04_C	18500001	27739550	9.23955	0.306	Deletion	L23
Bmitch_P2_80	P2_80	P310	BM30GY-25	30	Chr07_B	4400001	7100000	2.7	0.732	Deletion	L1
Bmitch_P2_80	P2_80	P310	BM30GY-25	30	Chr07_B	8200001	9800000	1.6	0.768	Deletion	L1
Bmitch_P2_80	P2_80	P310	BM30GY-25	30	Chr08_C	1	18200000	18.2	0.726	Deletion	L1
Bmitch_P2_80	P2_80	P310	BM30GY-25	30	Chr09_D	1	7000000	7	0.61	Deletion	L1
Bmitch_P2_80	P2_80	P310	BM30GY-25	30	Chr09_F	1	9400000	9.4	0.275	Deletion	L23
Bmitch_P2_80	P2_80	P310	BM30GY-25	30	Chr09_I	4100001	5115952	1.01595	0.319	Deletion	L23
Bmitch_P2_80	P2_80	P310	BM30GY-25	30	Chr12_C	11000001	18788318	7.78832	0.712	Deletion	L1
Bmitch_P2_81	P2_81	P311	BM30GY-26	30	Chr04_D	17500001	22000000	4.5	0.261	Deletion	L23
Bmitch_P2_81	P2_81	P311	BM30GY-26	30	Chr05_C	1	2300000	2.3	0.252	Deletion	L23
Bmitch_P2_81	P2_81	P311	BM30GY-26	30	Chr05_D	1	7500000	7.5	0.234	Deletion	L23
Bmitch_P2_81	P2_81	P311	BM30GY-26	30	Chr09_A	1	5500000	5.5	0.725	Deletion	L1
Bmitch_P2_81	P2_81	P311	BM30GY-26	30	Chr11_G	1	5000000	5	0.274	Deletion	L23
Bmitch_P2_82	P2_82	P135	BM30GY-27	30	Chr01_A	1	21000000	21	0.278	Deletion	L23
Bmitch_P2_82	P2_82	P135	BM30GY-27	30	Chr05_C	13300001	14600000	1.3	0.798	Deletion	L1
Bmitch_P2_83	P2_83	P136	BM30GY-28	30	Chr05_H	3900001	6175356	2.27535	0.05	Deletion	All
Bmitch_P2_84	P2_84	P137	BM45GY-1	45	Chr01_A	39800001	42170207	2.37021	0.75	Deletion	L1
Bmitch_P2_84	P2_84	P137	BM45GY-1	45	Chr01_D	17800001	20240877	2.44088	0.774	Deletion	L1
Bmitch_P2_84	P2_84	P137	BM45GY-1	45	Chr05_D	1	17000000	17	0.706	Deletion	L1
Bmitch_P2_84	P2_84	P137	BM45GY-1	45	Chr05_H	1	6175356	6.17535	0.749	Deletion	L1
Bmitch_P2_84	P2_84	P137	BM45GY-1	45	Chr07_A	10500001	14910837	4.41084	0.78	Deletion	L1
Bmitch_P2_85	P2_85	P312	BM45GY-2	45
Bmitch_P2_86	P2_86	P313	BM45GY-3	45	Chr09_B	1	20904330	20.9043	0.342	Deletion	L23
Bmitch_P2_86	P2_86	P313	BM45GY-3	45	Chr12_F	1	8122754	8.12275	1.126	Insertion	Und.
Bmitch_P2_87	P2_87	P314	BM45GY-4	45	Chr03_E	1	23000000	23	0.28	Deletion	L23
Bmitch_P2_87	P2_87	P314	BM45GY-4	45	Chr08_E	1	17633496	17.6335	0.274	Deletion	L23
Bmitch_P2_87	P2_87	P314	BM45GY-4	45	Chr08_G	1	1700000	1.7	0.333	Deletion	L23
Bmitch_P2_87	P2_87	P314	BM45GY-4	45	Chr12_F	6800001	8122754	1.32275	1.265	Insertion	L1
Bmitch_P2_88	P2_88	P141	BM45GY-5	45	Chr01_G	1	5442978	5.44298	0.711	Deletion	L1
Bmitch_P2_88	P2_88	P141	BM45GY-5	45	Chr02_A	1	12000000	12	0.752	Deletion	L1
Bmitch_P2_88	P2_88	P141	BM45GY-5	45	Chr02_E	1100001	15269534	14.1695	0.765	Deletion	L1
Bmitch_P2_88	P2_88	P141	BM45GY-5	45	Chr02_G	5600001	6900000	1.3	0.371	Deletion	L23
Bmitch_P2_88	P2_88	P141	BM45GY-5	45	Chr03_B	11500001	12600000	1.1	0.711	Deletion	L1
Bmitch_P2_88	P2_88	P141	BM45GY-5	45	Chr03_C	1	9500000	9.5	0.693	Deletion	L1
Bmitch_P2_88	P2_88	P141	BM45GY-5	45	Chr03_C	27000001	31899437	4.89944	0.79	Deletion	L1
Bmitch_P2_88	P2_88	P141	BM45GY-5	45	Chr03_F	1	16000000	16	0.726	Deletion	L1
Bmitch_P2_88	P2_88	P141	BM45GY-5	45	Chr09_D	1	8700000	8.7	0.815	Deletion	L1
Bmitch_P2_88	P2_88	P141	BM45GY-5	45	Chr10_H	1200001	7457731	6.25773	0.291	Deletion	L23
Bmitch_P2_88	P2_88	P141	BM45GY-5	45	Chr10_H	1	1200000	1.2	0.637	Deletion	L1
Bmitch_P2_88	P2_88	P141	BM45GY-5	45	Chr12_D	1300001	8500000	7.2	0.347	Deletion	L23
Bmitch_P2_88	P2_88	P141	BM45GY-5	45	Chr12_E	6000001	12985334	6.98533	0.283	Deletion	L23
Bmitch_P2_89	P2_89	P315	BM45GY-7	45	Chr03_F	1	21000000	21	0.349	Deletion	L23
Bmitch_P2_89	P2_89	P315	BM45GY-7	45	Chr04_C	24000001	27739550	3.73955	0.33	Deletion	L23
Bmitch_P2_89	P2_89	P315	BM45GY-7	45	Chr06_A	1	15800000	15.8	0.311	Deletion	L23
Bmitch_P2_89	P2_89	P315	BM45GY-7	45	Chr06_A	16500001	25000000	8.5	0.358	Deletion	L23
Bmitch_P2_89	P2_89	P315	BM45GY-7	45	Chr10_C	14000001	18464822	4.46482	0.315	Deletion	L23
Bmitch_P2_89	P2_89	P315	BM45GY-7	45	Chr10_C	9800001	11500000	1.7	0.395	Deletion	L23
Bmitch_P2_89	P2_89	P315	BM45GY-7	45	Chr10_H	1	1300000	1.3	0.633	Deletion	L1
Bmitch_P2_89	P2_89	P315	BM45GY-7	45	Chr10_I	1	6310011	6.31001	0.315	Deletion	L23
Bmitch_P2_89	P2_89	P315	BM45GY-7	45	Chr12_C	16800001	18788318	1.98832	0.322	Deletion	L23
Bmitch_P2_90	P2_90	P316	BM45GY-8	45	Chr03_A	1	23000000	23	0.262	Deletion	L23
Bmitch_P2_90	P2_90	P316	BM45GY-8	45	Chr04_D	21000001	26564978	5.56498	0.722	Deletion	L1
Bmitch_P2_90	P2_90	P316	BM45GY-8	45	Chr08_F	1	12186700	12.1867	0.28	Deletion	L23
Bmitch_P2_90	P2_90	P316	BM45GY-8	45	Chr08_H	1	2600000	2.6	0.319	Deletion	L23
Bmitch_P2_90	P2_90	P316	BM45GY-8	45	Chr08_H	6800001	11898411	5.09841	0.34	Deletion	L23
Bmitch_P2_90	P2_90	P316	BM45GY-8	45	Chr09_C	900001	2900000	2	0.722	Deletion	L1
Bmitch_P2_90	P2_90	P316	BM45GY-8	45	Chr11_B	3200001	5300000	2.1	0.779	Deletion	L1
Bmitch_P2_91	P2_91	P317	BM45GY-9	45	Chr10_C	1	5500000	5.5	0.099	Deletion	All
Bmitch_P2_91	P2_91	P317	BM45GY-9	45	Chr12_D	11500001	17416058	5.91606	0.075	Deletion	All
Bmitch_P2_92	P2_92	P320	BM45GY-12	45	Chr04_B	1	2500000	2.5	0.756	Deletion	L1
Bmitch_P2_92	P2_92	P320	BM45GY-12	45	Chr04_B	5300001	17300000	12	0.765	Deletion	L1
Bmitch_P2_92	P2_92	P320	BM45GY-12	45	Chr10_C	1	5000000	5	0.776	Deletion	L1
Bmitch_P2_93	P2_93	P322	BM45GY-14	45	Chr02_B	1	29499889	29.4999	0.304	Deletion	L23
Bmitch_P2_93	P2_93	P322	BM45GY-14	45	Chr02_C	1	7500000	7.5	0.286	Deletion	L23
Bmitch_P2_93	P2_93	P322	BM45GY-14	45	Chr05_D	13900001	17200000	3.3	0.724	Deletion	L1
Bmitch_P2_93	P2_93	P322	BM45GY-14	45	Chr05_G	5000001	12196241	7.19624	0.301	Deletion	L23
Bmitch_P2_93	P2_93	P322	BM45GY-14	45	Chr08_D	1	4200000	4.2	0.705	Deletion	L1
Bmitch_P2_93	P2_93	P322	BM45GY-14	45	Chr10_A	6500001	23386613	16.8866	0.757	Deletion	L1
Bmitch_P2_93	P2_93	P322	BM45GY-14	45	Chr11_A	19600001	22100000	2.5	0.711	Deletion	L1
Bmitch_P2_93	P2_93	P322	BM45GY-14	45	Chr11_F	800001	15818017	15.018	0.296	Deletion	L23
Bmitch_P2_93	P2_93	P322	BM45GY-14	45	Chr12_B	11000001	17000000	6	0.738	Deletion	L1
Bmitch_P2_94	P2_94	P324	BM45GY-17	45
Bmitch_P2_95	P2_95	P325	BM45GY-18	45	Chr03_B	1	9200000	9.2	0.672	Deletion	L1
Bmitch_P2_95	P2_95	P325	BM45GY-18	45	Chr03_B	10900001	22000000	11.1	0.742	Deletion	L1
Bmitch_P2_95	P2_95	P325	BM45GY-18	45	Chr05_E	1	20494391	20.4944	0.702	Deletion	L1
Bmitch_P2_95	P2_95	P325	BM45GY-18	45	Chr05_G	1	4200000	4.2	0.8	Deletion	L1
Bmitch_P2_95	P2_95	P325	BM45GY-18	45	Chr10_C	3900001	6900000	3	0.048	Deletion	All
Bmitch_P2_95	P2_95	P325	BM45GY-18	45	Chr10_C	1	3900000	3.9	0.743	Deletion	L1
Bmitch_P2_95	P2_95	P325	BM45GY-18	45	Chr11_B	14600001	25279750	10.6797	0.719	Deletion	L1
Bmitch_P2_95	P2_95	P325	BM45GY-18	45	Chr11_B	13000001	13800000	0.799999	0.795	Deletion	L1
Bmitch_P2_96	P2_96	P154	BM60GY-1	60	Chr01_A	1	18000000	18	0.27	Deletion	L23
Bmitch_P2_96	P2_96	P154	BM60GY-1	60	Chr04_G	9000001	15523169	6.52317	0.31	Deletion	L23
Bmitch_P2_96	P2_96	P154	BM60GY-1	60	Chr08_G	6500001	11967235	5.46723	0.317	Deletion	L23
Bmitch_P2_96	P2_96	P154	BM60GY-1	60	Chr10_D	6500001	15560893	9.06089	0.273	Deletion	L23
Bmitch_P3_01	P3_01	P074	BM45GY-122	45	Chr01_E	1	8800002	8.8	1.511	Insertion	Und.
Bmitch_P3_01	P3_01	P074	BM45GY-122	45	Chr03_D	1	10500000	10.5	0.644	Deletion	L1
Bmitch_P3_01	P3_01	P074	BM45GY-122	45	Chr03_D	17200001	20000000	2.8	0.748	Deletion	L1
Bmitch_P3_01	P3_01	P074	BM45GY-122	45	Chr05_C	19000001	26163026	7.16303	0.747	Deletion	L1
Bmitch_P3_01	P3_01	P074	BM45GY-122	45	Chr11_C	1	5500000	5.5	0.711	Deletion	L1
Bmitch_P3_01	P3_01	P074	BM45GY-122	45	Chr12_B	1	3500000	3.5	0.307	Deletion	L23
Bmitch_P3_02	P3_02	P183	BM45GY-134	45	Chr01_A	1	20000000	20	0.284	Deletion	L23
Bmitch_P3_02	P3_02	P183	BM45GY-134	45	Chr04_F	19000001	25507834	6.50783	0.712	Deletion	L1
Bmitch_P3_02	P3_02	P183	BM45GY-134	45	Chr04_H	5500001	8832200	3.3322	0.337	Deletion	L23
Bmitch_P3_02	P3_02	P183	BM45GY-134	45	Chr06_B	1	24000000	24	0.739	Deletion	L1
Bmitch_P3_02	P3_02	P183	BM45GY-134	45	Chr07_G	1	8246944	8.24694	0.738	Deletion	L1
Bmitch_P3_02	P3_02	P183	BM45GY-134	45	Chr08_C	1	10200000	10.2	0.717	Deletion	L1
Bmitch_P3_02	P3_02	P183	BM45GY-134	45	Chr09_B	12500001	20904330	8.40433	0.781	Deletion	L1
Bmitch_P3_03	P3_03	P190	BM45GY-141	45	Chr02_C	2000001	3600000	1.6	0.677	Deletion	L1
Bmitch_P3_03	P3_03	P190	BM45GY-141	45	Chr04_C	1	27739550	27.7395	0.74	Deletion	L1
Bmitch_P3_03	P3_03	P190	BM45GY-141	45	Chr05_B	26500001	29281492	2.78149	0.741	Deletion	L1
Bmitch_P3_03	P3_03	P190	BM45GY-141	45	Chr05_G	1	2900000	2.9	0.77	Deletion	L1
Bmitch_P3_03	P3_03	P190	BM45GY-141	45	Chr07_A	8600001	9900000	1.3	0.325	Deletion	L23
Bmitch_P3_03	P3_03	P190	BM45GY-141	45	Chr11_D	1	2200000	2.2	0.74	Deletion	L1
Bmitch_P3_04	P3_04	P191	BM45GY-142	45	Chr02_C	2000001	3600000	1.6	0.706	Deletion	L1
Bmitch_P3_04	P3_04	P191	BM45GY-142	45	Chr04_C	1	27739550	27.7395	0.767	Deletion	L1
Bmitch_P3_04	P3_04	P191	BM45GY-142	45	Chr05_B	26500001	29281492	2.78149	0.776	Deletion	L1
Bmitch_P3_04	P3_04	P191	BM45GY-142	45	Chr05_G	1	2800000	2.8	0.801	Deletion	L1
Bmitch_P3_04	P3_04	P191	BM45GY-142	45	Chr07_A	8600001	9900000	1.3	0.319	Deletion	L23
Bmitch_P3_04	P3_04	P191	BM45GY-142	45	Chr11_D	1	2200000	2.2	0.767	Deletion	L1
Bmitch_P3_05	P3_05	P035	BM45GY-154	45	Chr01_D	17000001	20240877	3.24088	0.693	Deletion	L1
Bmitch_P3_05	P3_05	P035	BM45GY-154	45	Chr03_D	1	18000000	18	0.808	Deletion	L1
Bmitch_P3_05	P3_05	P035	BM45GY-154	45	Chr03_D	23000001	29408446	6.40845	0.907	Deletion	Und.
Bmitch_P3_05	P3_05	P035	BM45GY-154	45	Chr10_C	1	7500000	7.5	0.665	Deletion	L1
Bmitch_P3_06	P3_06	P331	BM45GY-160	45	Chr02_E	2200001	15269534	13.0695	0.717	Deletion	L1
Bmitch_P3_06	P3_06	P331	BM45GY-160	45	Chr02_F	1	7000000	7	0.674	Deletion	L1
Bmitch_P3_06	P3_06	P331	BM45GY-160	45	Chr06_B	4000001	9000000	5	0.315	Deletion	L23
Bmitch_P3_06	P3_06	P331	BM45GY-160	45	Chr06_C	1	3500000	3.5	0.316	Deletion	L23
Bmitch_P3_06	P3_06	P331	BM45GY-160	45	Chr07_B	1000001	2100000	1.1	0.805	Deletion	L1
Bmitch_P3_06	P3_06	P331	BM45GY-160	45	Chr07_E	1	9579339	9.57934	0.59	Deletion	Und.
Bmitch_P3_06	P3_06	P331	BM45GY-160	45	Chr10_E	1	7000000	7	0.34	Deletion	L23
Bmitch_P3_07	P3_07	P339	BM45GY-177	45	Chr02_E	8400001	12000000	3.6	0.704	Deletion	L1
Bmitch_P3_08	P3_08	P341	BM45GY-179	45	Chr04_D	1	26564978	26.565	0.704	Deletion	L1
Bmitch_P3_08	P3_08	P341	BM45GY-179	45	Chr04_J	800001	8314887	7.51489	0.684	Deletion	L1
Bmitch_P3_08	P3_08	P341	BM45GY-179	45	Chr09_A	8300001	9700000	1.4	0.345	Deletion	L23
Bmitch_P3_09	P3_09	P068	BM45GY-180	45
Bmitch_P3_10	P3_10	P222	BM45GY-181	45	Chr06_C	10100001	12300000	2.2	0.304	Deletion	L23
Bmitch_P3_11	P3_11	P022	BM45GY-182	45	Chr01_E	1	8800002	8.8	0.714	Deletion	L1
Bmitch_P3_11	P3_11	P022	BM45GY-182	45	Chr06_A	9000001	22000000	13	0.275	Deletion	L23
Bmitch_P3_11	P3_11	P022	BM45GY-182	45	Chr06_A	26500001	34807004	8.307	0.319	Deletion	L23
Bmitch_P3_11	P3_11	P022	BM45GY-182	45	Chr08_H	6500001	11898411	5.39841	0.333	Deletion	L23
Bmitch_P3_12	P3_12	P223	BM45GY-183	45	Chr05_D	1	23908878	23.9089	0.733	Deletion	L1
Bmitch_P3_12	P3_12	P223	BM45GY-183	45	Chr05_H	1	6175356	6.17535	0.749	Deletion	L1
Bmitch_P3_12	P3_12	P223	BM45GY-183	45	Chr05_I	1	5573370	5.57337	0.74	Deletion	L1
Bmitch_P3_12	P3_12	P223	BM45GY-183	45	Chr06_A	2900001	5800000	2.9	0.274	Deletion	L23
Bmitch_P3_12	P3_12	P223	BM45GY-183	45	Chr06_C	800001	8000000	7.2	0.741	Deletion	L1
Bmitch_P3_12	P3_12	P223	BM45GY-183	45	Chr08_C	1	19558825	19.5588	0.742	Deletion	L1
Bmitch_P3_12	P3_12	P223	BM45GY-183	45	Chr08_I	1	5934771	5.93477	0.754	Deletion	L1
Bmitch_P3_13	P3_13	P224	BM45GY-184	45	Chr01_B	5000001	7300000	2.3	0.332	Deletion	L23
Bmitch_P3_13	P3_13	P224	BM45GY-184	45	Chr07_G	900001	3800000	2.9	0.35	Deletion	L23
Bmitch_P3_13	P3_13	P224	BM45GY-184	45	Chr08_B	1	18600000	18.6	0.307	Deletion	L23
Bmitch_P3_13	P3_13	P224	BM45GY-184	45	Chr08_J	1	5473332	5.47333	0.675	Deletion	L1
Bmitch_P3_14	P3_14	P240	BM45GY-200	45	Chr01_G	1	5442978	5.44298	0.735	Deletion	L1
Bmitch_P3_14	P3_14	P240	BM45GY-200	45	Chr02_G	1	9000002	9	0.819	Deletion	L1
Bmitch_P3_14	P3_14	P240	BM45GY-200	45	Chr05_G	6500001	8700000	2.2	1.389	Insertion	L1
Bmitch_P3_14	P3_14	P240	BM45GY-200	45	Chr05_G	4100001	5800000	1.7	1.492	Insertion	Und.
Bmitch_P3_14	P3_14	P240	BM45GY-200	45	Chr07_E	1	7500000	7.5	0.718	Deletion	L1
Bmitch_P3_14	P3_14	P240	BM45GY-200	45	Chr08_D	1	5000000	5	0.235	Deletion	L23
Bmitch_P3_15	P3_15	P288	BM15GY-1	15
Bmitch_P3_16	P3_16	P289	BM15GY-2	15	Chr05_A	17600001	18800000	1.2	0.311	Deletion	L23
Bmitch_P3_17	P3_17	P291	BM15GY-6	15	Chr01_B	1	18500000	18.5	0.249	Deletion	L23
Bmitch_P3_18	P3_18	P106	BM15GY-8	15	Chr01_B	1	18500000	18.5	0.261	Deletion	L23
Bmitch_P3_19	P3_19	P109	BM15GY-11	15
Bmitch_P3_20	P3_20	P295	BM15GY-12	15	Chr01_A	1	30000000	30	0.273	Deletion	L23
Bmitch_P3_20	P3_20	P295	BM15GY-12	15	Chr01_C	27800001	32600000	4.8	0.801	Deletion	L1
Bmitch_P3_20	P3_20	P295	BM15GY-12	15	Chr01_C	28300001	33100000	4.8	0.801	Deletion	L1
Bmitch_P3_20	P3_20	P295	BM15GY-12	15	Chr01_C	28300001	32600000	4.3	0.805	Deletion	L1
Bmitch_P3_20	P3_20	P295	BM15GY-12	15	Chr02_A	1	17500000	17.5	0.331	Deletion	L23
Bmitch_P3_20	P3_20	P295	BM15GY-12	15	Chr03_B	1	11000000	11	0.74	Deletion	L1
Bmitch_P3_20	P3_20	P295	BM15GY-12	15	Chr03_D	1	13000000	13	0.744	Deletion	L1
Bmitch_P3_20	P3_20	P295	BM15GY-12	15	Chr12_B	11000001	19408181	8.40818	0.768	Deletion	L1
Bmitch_P3_20	P3_20	P295	BM15GY-12	15	Chr12_H	2200001	6200001	4	0.778	Deletion	L1
Bmitch_P3_21	P3_21	P112	BM15GY-15	15	Chr02_I	3800001	5200002	1.4	0.356	Deletion	L23
Bmitch_P3_21	P3_21	P112	BM15GY-15	15	Chr03_B	1	22000000	22	0.754	Deletion	L1
Bmitch_P3_21	P3_21	P112	BM15GY-15	15	Chr03_E	1	23000000	23	0.761	Deletion	L1
Bmitch_P3_21	P3_21	P112	BM15GY-15	15	Chr04_A	26500001	34843660	8.34366	0.326	Deletion	L23
Bmitch_P3_21	P3_21	P112	BM15GY-15	15	Chr04_B	1	10000000	10	0.758	Deletion	L1
Bmitch_P3_21	P3_21	P112	BM15GY-15	15	Chr05_F	1	15200000	15.2	0.746	Deletion	L1
Bmitch_P3_21	P3_21	P112	BM15GY-15	15	Chr07_C	1	12044622	12.0446	0.752	Deletion	L1
Bmitch_P3_21	P3_21	P112	BM15GY-15	15	Chr09_F	1000001	2600000	1.6	0.76	Deletion	L1
Bmitch_P3_21	P3_21	P112	BM15GY-15	15	Chr11_A	1	5500000	5.5	0.311	Deletion	L23
Bmitch_P3_22	P3_22	P307	BM30GY-15	30	Chr02_I	3800001	5200002	1.4	0.285	Deletion	L23
Bmitch_P3_22	P3_22	P307	BM30GY-15	30	Chr03_B	1	21500000	21.5	0.749	Deletion	L1
Bmitch_P3_22	P3_22	P307	BM30GY-15	30	Chr03_E	1	23000000	23	0.761	Deletion	L1
Bmitch_P3_22	P3_22	P307	BM30GY-15	30	Chr04_A	26500001	34843660	8.34366	0.255	Deletion	L23
Bmitch_P3_22	P3_22	P307	BM30GY-15	30	Chr04_B	1	10000000	10	0.758	Deletion	L1
Bmitch_P3_22	P3_22	P307	BM30GY-15	30	Chr05_F	1	15200000	15.2	0.763	Deletion	L1
Bmitch_P3_22	P3_22	P307	BM30GY-15	30	Chr07_C	1	12044622	12.0446	0.752	Deletion	L1
Bmitch_P3_22	P3_22	P307	BM30GY-15	30	Chr09_F	1100001	2700000	1.6	0.749	Deletion	L1
Bmitch_P3_22	P3_22	P307	BM30GY-15	30	Chr11_A	1	5500000	5.5	0.252	Deletion	L23
Bmitch_P3_23	P3_23	P057	BM45GY-16	45	Chr01_C	17800001	18800000	0.999999	0.27	Deletion	L23
Bmitch_P3_23	P3_23	P057	BM45GY-16	45	Chr01_C	28500001	29100000	0.599999	0.29	Deletion	L23
Bmitch_P3_23	P3_23	P057	BM45GY-16	45	Chr01_C	1	11300000	11.3	0.295	Deletion	L23
Bmitch_P3_23	P3_23	P057	BM45GY-16	45	Chr01_C	12100001	13600000	1.5	0.295	Deletion	L23
Bmitch_P3_23	P3_23	P057	BM45GY-16	45	Chr01_C	13600001	15000000	1.4	0.37	Deletion	L23
Bmitch_P3_23	P3_23	P057	BM45GY-16	45	Chr01_C	29800000	36169370	6.36937	0.37	Deletion	L23
Bmitch_P3_23	P3_23	P057	BM45GY-16	45	Chr01_E	1	8800002	8.8	0.77	Deletion	L1
Bmitch_P3_23	P3_23	P057	BM45GY-16	45	Chr04_D	24000001	25700000	1.7	0.781	Deletion	L1
Bmitch_P3_23	P3_23	P057	BM45GY-16	45	Chr05_A	100001	1600000	1.5	0.74	Deletion	L1
Bmitch_P3_23	P3_23	P057	BM45GY-16	45	Chr05_E	3400001	4400000	0.999999	0.748	Deletion	L1
Bmitch_P3_23	P3_23	P057	BM45GY-16	45	Chr06_C	1	15000000	15	0.284	Deletion	L23
Bmitch_P3_23	P3_23	P057	BM45GY-16	45	Chr06_D	1	13700000	13.7	0.744	Deletion	L1
Bmitch_P3_23	P3_23	P057	BM45GY-16	45	Chr08_C	1	15100000	15.1	0.759	Deletion	L1
Bmitch_P3_23	P3_23	P057	BM45GY-16	45	Chr09_B	1	6000000	6	0.759	Deletion	L1
Bmitch_P3_23	P3_23	P057	BM45GY-16	45	Chr09_F	6900001	8100000	1.2	0.316	Deletion	L23
Bmitch_P3_23	P3_23	P057	BM45GY-16	45	Chr10_D	13000001	15560893	2.56089	0.761	Deletion	L1
Bmitch_P3_23	P3_23	P057	BM45GY-16	45	Chr11_B	1	8500000	8.5	0.788	Deletion	L1
Bmitch_P3_23	P3_23	P057	BM45GY-16	45	Chr11_F	13100001	15818017	2.71802	0.765	Deletion	L1
Bmitch_P3_23	P3_23	P057	BM45GY-16	45	Chr12_B	17000001	19408181	2.40818	0.778	Deletion	L1
Bmitch_P3_24	P3_24	P055	BM60GY-3	60	Chr02_D	1	9500000	9.5	0.732	Deletion	L1
Bmitch_P3_24	P3_24	P055	BM60GY-3	60	Chr02_D	9500001	15611598	6.1116	1.212	Insertion	L1
Bmitch_P3_24	P3_24	P055	BM60GY-3	60	Chr02_E	6000001	15269534	9.26953	0.765	Deletion	L1
Bmitch_P3_24	P3_24	P055	BM60GY-3	60	Chr02_E	1	6000000	6	1.256	Insertion	L1
Bmitch_P3_24	P3_24	P055	BM60GY-3	60	Chr04_A	22700001	24200000	1.5	0.769	Deletion	L1
Bmitch_P3_24	P3_24	P055	BM60GY-3	60	Chr04_D	17900001	19000000	1.1	0.754	Deletion	L1
Bmitch_P3_24	P3_24	P055	BM60GY-3	60	Chr04_L	1	5240002	5.24	0.744	Deletion	L1
Bmitch_P3_24	P3_24	P055	BM60GY-3	60	Chr08_F	4900001	7800000	2.9	0.306	Deletion	L23
Bmitch_P3_24	P3_24	P055	BM60GY-3	60	Chr11_G	1	6000000	6	0.749	Deletion	L1
Bmitch_P3_25	P3_25	P163	BM45GY-107	45	Chr08_E	1	15600000	15.6	0.701	Deletion	L1
Bmitch_P3_25	P3_25	P163	BM45GY-107	45	Chr08_F	1	4000000	4	1.254	Insertion	L1
Bmitch_P3_25	P3_25	P163	BM45GY-107	45	Chr09_B	14000001	20904330	6.90433	0.744	Deletion	L1
Bmitch_P3_25	P3_25	P163	BM45GY-107	45	Chr09_F	1	7500000	7.5	1.254	Insertion	L1
Bmitch_P3_25	P3_25	P163	BM45GY-107	45	Chr11_A	1	26012844	26.0128	0.718	Deletion	L1
Bmitch_P3_26	P3_26	P029	BM45GY-113	45	Chr03_D	1	17000000	17	0.276	Deletion	L23
Bmitch_P3_26	P3_26	P029	BM45GY-113	45	Chr07_C	1	7500000	7.5	0.314	Deletion	L23
Bmitch_P3_26	P3_26	P029	BM45GY-113	45	Chr10_G	1	1000000	0.999999	0.773	Deletion	L1
Bmitch_P3_26	P3_26	P029	BM45GY-113	45	Chr11_C	18500001	25093603	6.5936	1.669	Insertion	L23
Bmitch_P3_27	P3_27	P329	BM45GY-121	45
Bmitch_P3_28	P3_28	P019	BM45GY-143	45	Chr04_C	23700001	26700000	3	0.703	Deletion	L1
Bmitch_P3_28	P3_28	P019	BM45GY-143	45	Chr04_D	1	4500000	4.5	0.74	Deletion	L1
Bmitch_P3_28	P3_28	P019	BM45GY-143	45	Chr04_J	1	8314887	8.31489	0.721	Deletion	L1
Bmitch_P3_28	P3_28	P019	BM45GY-143	45	Chr04_K	1	4700000	4.7	0.718	Deletion	L1
Bmitch_P3_28	P3_28	P019	BM45GY-143	45	Chr05_A	1	25000000	25	0.709	Deletion	L1
Bmitch_P3_28	P3_28	P019	BM45GY-143	45	Chr05_B	19000001	29281492	10.2815	0.338	Deletion	L23
Bmitch_P3_28	P3_28	P019	BM45GY-143	45	Chr05_E	1	20494391	20.4944	0.717	Deletion	L1
Bmitch_P3_28	P3_28	P019	BM45GY-143	45	Chr05_G	1	12196241	12.1962	0.733	Deletion	L1
Bmitch_P3_28	P3_28	P019	BM45GY-143	45	Chr07_B	4400001	7100000	2.7	0.747	Deletion	L1
Bmitch_P3_28	P3_28	P019	BM45GY-143	45	Chr07_B	8100001	9800000	1.7	0.764	Deletion	L1
Bmitch_P3_28	P3_28	P019	BM45GY-143	45	Chr12_C	5000001	18788318	13.7883	0.305	Deletion	L23
Bmitch_P3_28	P3_28	P019	BM45GY-143	45	Chr12_H	900001	2500000	1.6	0.305	Deletion	L23
Bmitch_P3_29	P3_29	P195	BM45GY-148	45	Chr01_B	1	4000000	4	0.732	Deletion	L1
Bmitch_P3_29	P3_29	P195	BM45GY-148	45	Chr02_C	1	13500000	13.5	0.294	Deletion	L23
Bmitch_P3_29	P3_29	P195	BM45GY-148	45	Chr02_H	1	3500000	3.5	0.319	Deletion	L23
Bmitch_P3_29	P3_29	P195	BM45GY-148	45	Chr03_B	1	9300000	9.3	0.254	Deletion	L23
Bmitch_P3_29	P3_29	P195	BM45GY-148	45	Chr03_B	9800001	22500000	12.7	0.278	Deletion	L23
Bmitch_P3_29	P3_29	P195	BM45GY-148	45	Chr03_B	25100001	25900000	0.799999	0.37	Deletion	L23
Bmitch_P3_29	P3_29	P195	BM45GY-148	45	Chr04_E	22000001	26400001	4.4	0.299	Deletion	L23
Bmitch_P3_29	P3_29	P195	BM45GY-148	45	Chr04_G	9500001	15523169	6.02317	0.272	Deletion	L23
Bmitch_P3_29	P3_29	P195	BM45GY-148	45	Chr06_A	1	16000000	16	0.263	Deletion	L23
Bmitch_P3_29	P3_29	P195	BM45GY-148	45	Chr07_C	1	12044622	12.0446	0.327	Deletion	L23
Bmitch_P3_30	P3_30	P194	BM45GY-147	45	Chr01_C	33300001	36169370	2.86937	0.731	Deletion	L1
Bmitch_P3_30	P3_30	P194	BM45GY-147	45	Chr03_D	1	15500000	15.5	0.675	Deletion	L1
Bmitch_P3_30	P3_30	P194	BM45GY-147	45	Chr04_A	26500001	34843660	8.34366	0.32	Deletion	L23
Bmitch_P3_30	P3_30	P194	BM45GY-147	45	Chr06_B	6700001	8900000	2.2	0.678	Deletion	L1
Bmitch_P3_30	P3_30	P194	BM45GY-147	45	Chr07_B	500001	5100000	4.6	0.752	Deletion	L1
Bmitch_P3_30	P3_30	P194	BM45GY-147	45	Chr07_D	1	11048425	11.0484	0.73	Deletion	L1
Bmitch_P3_30	P3_30	P194	BM45GY-147	45	Chr09_E	1	12000001	12	0.712	Deletion	L1
Bmitch_P3_30	P3_30	P194	BM45GY-147	45	Chr11_E	19300001	21267209	1.96721	0.673	Deletion	L1
Bmitch_P3_31	P3_31	P330	BM45GY-149	45	Chr03_B	1	25000000	25	0.702	Deletion	L1
Bmitch_P3_31	P3_31	P330	BM45GY-149	45	Chr05_B	1	12500000	12.5	0.701	Deletion	L1
Bmitch_P3_31	P3_31	P330	BM45GY-149	45	Chr05_E	3300001	5800000	2.5	0.312	Deletion	L23
Bmitch_P3_31	P3_31	P330	BM45GY-149	45	Chr08_C	1	7500000	7.5	0.683	Deletion	L1
Bmitch_P3_31	P3_31	P330	BM45GY-149	45	Chr09_B	1	1700000	1.7	0.704	Deletion	L1
Bmitch_P3_31	P3_31	P330	BM45GY-149	45	Chr10_D	8000001	15560893	7.56089	0.689	Deletion	L1
Bmitch_P3_32	P3_32	P197	BM45GY-150	45	Chr03_B	7000001	21500000	14.5	0.086	Deletion	All
Bmitch_P3_32	P3_32	P197	BM45GY-150	45	Chr08_G	4000001	11967235	7.96723	0.141	Deletion	All
Bmitch_P3_32	P3_32	P197	BM45GY-150	45	Chr08_G	3000001	4000000	0.999999	0.49	Deletion	Und.
Bmitch_P3_32	P3_32	P197	BM45GY-150	45	Chr10_A	19500001	23386613	3.88661	0.09	Deletion	All
Bmitch_P3_32	P3_32	P197	BM45GY-150	45	Chr10_A	6500001	14000000	7.5	0.108	Deletion	All
Bmitch_P3_32	P3_32	P197	BM45GY-150	45	Chr11_E	14500001	19300001	4.8	0.092	Deletion	All
Bmitch_P3_33	P3_33	P067	BM45GY-151	45	Chr01_B	1	1300000	1.3	0.353	Deletion	L23
Bmitch_P3_33	P3_33	P067	BM45GY-151	45	Chr04_A	19000001	34843660	15.8437	0.695	Deletion	L1
Bmitch_P3_33	P3_33	P067	BM45GY-151	45	Chr04_F	1	5000000	5	0.705	Deletion	L1
Bmitch_P3_33	P3_33	P067	BM45GY-151	45	Chr04_I	1	8761866	8.76187	0.67	Deletion	L1
Bmitch_P3_33	P3_33	P067	BM45GY-151	45	Chr10_A	100001	1300000	1.2	0.751	Deletion	L1
Bmitch_P3_33	P3_33	P067	BM45GY-151	45	Chr10_B	1	18615931	18.6159	0.712	Deletion	L1
Bmitch_P3_33	P3_33	P067	BM45GY-151	45	Chr10_H	1	7457731	7.45773	0.671	Deletion	L1
Bmitch_P3_34	P3_34	P078	BM45GY-152	45
Bmitch_P3_41	P3_41	P007	BM45GY-42	45	Chr02_E	2200001	15269534	13.0695	0.733	Deletion	L1
Bmitch_P3_41	P3_41	P007	BM45GY-42	45	Chr07_F	1	7800000	7.8	0.818	Deletion	L1
Bmitch_P3_42	P3_42	P008	BM45GY-43	45	Chr01_A	39500001	42170207	2.67021	0.673	Deletion	L1
Bmitch_P3_42	P3_42	P008	BM45GY-43	45	Chr08_A	17000001	23200000	6.2	0.577	Deletion	Und.
Bmitch_P3_42	P3_42	P008	BM45GY-43	45	Chr10_A	11000001	23386613	12.3866	0.842	Deletion	L1
Bmitch_P3_42	P3_42	P008	BM45GY-43	45	Chr10_A	1	2000000	2	0.888	Deletion	Und.
Bmitch_P3_42	P3_42	P008	BM45GY-43	45	Chr12_E	6000001	12985334	6.98533	0.664	Deletion	L1
Bmitch_P3_43	P3_43	P009	BM45GY-47	45	Chr02_C	20000001	22863088	2.86309	0.764	Deletion	L1
Bmitch_P3_43	P3_43	P009	BM45GY-47	45	Chr02_C	16500001	17600000	1.1	0.765	Deletion	L1
Bmitch_P3_43	P3_43	P009	BM45GY-47	45	Chr08_D	1	10500000	10.5	0.729	Deletion	L1
Bmitch_P3_44	P3_44	P018	BM45GY-133	45	Chr05_D	1	23908878	23.9089	0.291	Deletion	L23
Bmitch_P3_44	P3_44	P018	BM45GY-133	45	Chr05_E	1	20494391	20.4944	0.752	Deletion	L1
Bmitch_P3_44	P3_44	P018	BM45GY-133	45	Chr05_G	1	12196241	12.1962	0.772	Deletion	L1
Bmitch_P3_44	P3_44	P018	BM45GY-133	45	Chr05_I	1	2600000	2.6	0.311	Deletion	L23
Bmitch_P3_44	P3_44	P018	BM45GY-133	45	Chr06_C	9500001	10700000	1.2	0.327	Deletion	L23
Bmitch_P3_44	P3_44	P018	BM45GY-133	45	Chr06_F	1	12800001	12.8	0.281	Deletion	L23
Bmitch_P3_44	P3_44	P018	BM45GY-133	45	Chr08_F	1	2500000	2.5	0.315	Deletion	L23
Bmitch_P3_44	P3_44	P018	BM45GY-133	45	Chr09_E	7500001	12000001	4.5	0.785	Deletion	L1
Bmitch_P3_44	P3_44	P018	BM45GY-133	45	Chr11_C	1	6000000	6	0.776	Deletion	L1
Bmitch_P3_44	P3_44	P018	BM45GY-133	45	Chr11_E	1	3700000	3.7	0.305	Deletion	L23
Bmitch_P3_44	P3_44	P018	BM45GY-133	45	Chr11_E	4700001	9500000	4.8	1.761	Insertion	L23
Bmitch_P3_44	P3_44	P018	BM45GY-133	45	Chr12_H	1	6200001	6.2	0.305	Deletion	L23
Bmitch_P3_45	P3_45	P020	BM45GY-145	45	Chr01_A	1	29000000	29	0.806	Deletion	L1
Bmitch_P3_45	P3_45	P020	BM45GY-145	45	Chr01_D	1	11000000	11	0.802	Deletion	L1
Bmitch_P3_45	P3_45	P020	BM45GY-145	45	Chr03_A	31000001	36312282	5.31228	0.521	Deletion	Und.
Bmitch_P3_45	P3_45	P020	BM45GY-145	45	Chr05_F	1	16700000	16.7	0.804	Deletion	L1
Bmitch_P3_46	P3_46	P021	BM45GY-174	45	Chr01_A	39500001	42170207	2.67021	0.32	Deletion	L23
Bmitch_P3_46	P3_46	P021	BM45GY-174	45	Chr01_D	1	7500000	7.5	0.721	Deletion	L1
Bmitch_P3_46	P3_46	P021	BM45GY-174	45	Chr01_F	1	5400001	5.4	0.748	Deletion	L1
Bmitch_P3_46	P3_46	P021	BM45GY-174	45	Chr02_A	5000001	13500000	8.5	0.723	Deletion	L1
Bmitch_P3_46	P3_46	P021	BM45GY-174	45	Chr03_E	1	17500000	17.5	0.731	Deletion	L1
Bmitch_P3_46	P3_46	P021	BM45GY-174	45	Chr07_B	4400001	9700000	5.3	0.759	Deletion	L1
Bmitch_P3_46	P3_46	P021	BM45GY-174	45	Chr08_A	17000001	23200000	6.2	0.353	Deletion	L23
Bmitch_P3_46	P3_46	P021	BM45GY-174	45	Chr10_A	100001	2100000	2	0.752	Deletion	L1
Bmitch_P3_46	P3_46	P021	BM45GY-174	45	Chr12_E	6000001	12985334	6.98533	0.297	Deletion	L23
Bmitch_P3_47	P3_47	P242	BM45GY-25	45	Chr01_A	33000001	42170207	9.17021	0.728	Deletion	L1
Bmitch_P3_47	P3_47	P242	BM45GY-25	45	Chr01_B	27000001	32000000	5	0.751	Deletion	L1
Bmitch_P3_47	P3_47	P242	BM45GY-25	45	Chr01_C	33000001	36169370	3.16937	0.731	Deletion	L1
Bmitch_P3_47	P3_47	P242	BM45GY-25	45	Chr01_C	31500001	31900000	0.399999	0.761	Deletion	L1
Bmitch_P3_47	P3_47	P242	BM45GY-25	45	Chr03_E	1	26100000	26.1	0.73	Deletion	L1
Bmitch_P3_47	P3_47	P242	BM45GY-25	45	Chr04_C	18500001	27739550	9.23955	0.321	Deletion	L23
Bmitch_P3_47	P3_47	P242	BM45GY-25	45	Chr07_B	4400001	9700000	5.3	0.765	Deletion	L1
Bmitch_P3_47	P3_47	P242	BM45GY-25	45	Chr08_C	1	18200000	18.2	0.723	Deletion	L1
Bmitch_P3_47	P3_47	P242	BM45GY-25	45	Chr09_D	1	7000000	7	0.649	Deletion	L1
Bmitch_P3_47	P3_47	P242	BM45GY-25	45	Chr09_F	1	9500000	9.5	0.293	Deletion	L23
Bmitch_P3_47	P3_47	P242	BM45GY-25	45	Chr09_I	4100001	5115952	1.01595	0.329	Deletion	L23
Bmitch_P3_47	P3_47	P242	BM45GY-25	45	Chr12_C	11000001	18788318	7.78832	0.715	Deletion	L1
Bmitch_P3_48	P3_48	P042	BM45GY-41	45
Bmitch_P3_49	P3_49	P254	BM45GY-44	45
Bmitch_P3_50	P3_50	P255	BM45GY-45	45	Chr09_A	22000001	27077331	5.07733	0.715	Deletion	L1
Bmitch_P3_51	P3_51	P256	BM45GY-46	45
Bmitch_P3_52	P3_52	P350	BM45GY-48	45	Chr04_A	20000001	34843660	14.8437	0.263	Deletion	L23
Bmitch_P3_52	P3_52	P350	BM45GY-48	45	Chr06_B	1	19500000	19.5	0.761	Deletion	L1
Bmitch_P3_52	P3_52	P350	BM45GY-48	45	Chr06_C	19000001	22804670	3.80467	0.306	Deletion	L23
Bmitch_P3_53	P3_53	P258	BM45GY-49	45
Bmitch_P3_54	P3_54	P069	BM45GY-50	45
Bmitch_P3_55	P3_55	P043	BM45GY-57	45
Bmitch_P3_56	P3_56	P027	BM45GY-109	45	Chr01_B	31500001	38010347	6.51035	0.72	Deletion	L1
Bmitch_P3_56	P3_56	P027	BM45GY-109	45	Chr02_G	1	2300000	2.3	0.694	Deletion	L1
Bmitch_P3_56	P3_56	P027	BM45GY-109	45	Chr04_E	1	3500000	3.5	0.353	Deletion	L23
Bmitch_P3_56	P3_56	P027	BM45GY-109	45	Chr09_I	1	5115952	5.11595	0.694	Deletion	L1
Bmitch_P3_57	P3_57	P165	BM45GY-110	45	Chr07_D	5500001	11048425	5.54842	0.73	Deletion	L1
Bmitch_P3_57	P3_57	P165	BM45GY-110	45	Chr11_F	2600001	15818017	13.218	0.73	Deletion	L1
Bmitch_P3_58	P3_58	P028	BM45GY-111	45	Chr06_C	1	10500000	10.5	0.712	Deletion	L1
Bmitch_P3_58	P3_58	P028	BM45GY-111	45	Chr08_A	18800001	19800000	0.999999	0.348	Deletion	L23
Bmitch_P3_58	P3_58	P028	BM45GY-111	45	Chr11_D	1	7000000	7	0.745	Deletion	L1
Bmitch_P3_59	P3_59	P030	BM45GY-114	45	Chr03_A	1	6000000	6	0.041	Deletion	All
Bmitch_P3_59	P3_59	P030	BM45GY-114	45	Chr03_A	7000001	10000000	3	1.784	Insertion	All
Bmitch_P3_59	P3_59	P030	BM45GY-114	45	Chr03_A	11100001	11700000	0.599999	1.823	Insertion	All
Bmitch_P3_59	P3_59	P030	BM45GY-114	45	Chr05_A	1	17500000	17.5	0.018	Deletion	All
Bmitch_P3_59	P3_59	P030	BM45GY-114	45	Chr06_B	1	9000000	9	0.023	Deletion	All
Bmitch_P3_59	P3_59	P030	BM45GY-114	45	Chr09_D	1	7000000	7	0.504	Deletion	Und.
Bmitch_P3_59	P3_59	P030	BM45GY-114	45	Chr09_F	1	9800000	9.8	0.032	Deletion	All
Bmitch_P3_59	P3_59	P030	BM45GY-114	45	Chr11_F	9600001	15818017	6.21802	0.043	Deletion	All
Bmitch_P3_59	P3_59	P030	BM45GY-114	45	Chr11_G	1	6800000	6.8	0.022	Deletion	All
Bmitch_P3_60	P3_60	P168	BM45GY-116	45	Chr03_A	1	23000000	23	0.705	Deletion	L1
Bmitch_P3_61	P3_61	P169	BM45GY-117	45	Chr03_C	7100001	8800000	1.7	0.348	Deletion	L23
Bmitch_P3_61	P3_61	P169	BM45GY-117	45	Chr09_G	1300001	2600000	1.3	0.335	Deletion	L23
Bmitch_P3_61	P3_61	P169	BM45GY-117	45	Chr10_A	8300001	9800000	1.5	0.377	Deletion	L23
Bmitch_P3_61	P3_61	P169	BM45GY-117	45	Chr10_C	4900001	7400000	2.5	0.338	Deletion	L23
Bmitch_P3_62	P3_62	P171	BM45GY-119	45
Bmitch_P3_63	P3_63	P177	BM45GY-127	45	Chr04_C	23700001	26700000	3	0.73	Deletion	L1
Bmitch_P3_63	P3_63	P177	BM45GY-127	45	Chr04_D	1	4500000	4.5	0.736	Deletion	L1
Bmitch_P3_63	P3_63	P177	BM45GY-127	45	Chr04_J	1	8314887	8.31489	0.735	Deletion	L1
Bmitch_P3_63	P3_63	P177	BM45GY-127	45	Chr04_K	1	4600000	4.6	0.731	Deletion	L1
Bmitch_P3_63	P3_63	P177	BM45GY-127	45	Chr05_A	1	25000000	25	0.735	Deletion	L1
Bmitch_P3_63	P3_63	P177	BM45GY-127	45	Chr05_B	19000001	29281492	10.2815	0.331	Deletion	L23
Bmitch_P3_63	P3_63	P177	BM45GY-127	45	Chr05_E	1	20494391	20.4944	0.723	Deletion	L1
Bmitch_P3_63	P3_63	P177	BM45GY-127	45	Chr05_G	1	12196241	12.1962	0.725	Deletion	L1
Bmitch_P3_63	P3_63	P177	BM45GY-127	45	Chr07_B	8200001	9700000	1.5	0.757	Deletion	L1
Bmitch_P3_63	P3_63	P177	BM45GY-127	45	Chr07_B	4400001	7100000	2.7	0.768	Deletion	L1
Bmitch_P3_63	P3_63	P177	BM45GY-127	45	Chr12_C	5000001	18788318	13.7883	0.304	Deletion	L23
Bmitch_P3_63	P3_63	P177	BM45GY-127	45	Chr12_H	900001	2500000	1.6	0.323	Deletion	L23
Bmitch_P3_64	P3_64	P179	BM45GY-129	45	Chr01_C	1	22000000	22	0.725	Deletion	L1
Bmitch_P3_64	P3_64	P179	BM45GY-129	45	Chr01_D	6400001	7700000	1.3	0.336	Deletion	L23
Bmitch_P3_64	P3_64	P179	BM45GY-129	45	Chr03_C	23100001	24600000	1.5	0.388	Deletion	L23
Bmitch_P3_64	P3_64	P179	BM45GY-129	45	Chr04_B	25500001	28269177	2.76918	0.768	Deletion	L1
Bmitch_P3_64	P3_64	P179	BM45GY-129	45	Chr05_A	32600001	33900000	1.3	0.729	Deletion	L1
Bmitch_P3_64	P3_64	P179	BM45GY-129	45	Chr06_C	1	22804670	22.8047	0.32	Deletion	L23
Bmitch_P3_64	P3_64	P179	BM45GY-129	45	Chr08_B	4000001	12500000	8.5	0.733	Deletion	L1
Bmitch_P3_64	P3_64	P179	BM45GY-129	45	Chr09_B	9800001	11100000	1.3	0.364	Deletion	L23
Bmitch_P3_64	P3_64	P179	BM45GY-129	45	Chr10_A	15000001	23386613	8.38661	0.733	Deletion	L1
Bmitch_P3_64	P3_64	P179	BM45GY-129	45	Chr10_A	1	800000	0.799999	0.742	Deletion	L1
Bmitch_P3_64	P3_64	P179	BM45GY-129	45	Chr11_D	18500001	23526886	5.02689	0.744	Deletion	L1
Bmitch_P3_65	P3_65	P181	BM45GY-131	45	Chr04_C	22000001	27739550	5.73955	0.482	Deletion	Und.
Bmitch_P3_65	P3_65	P181	BM45GY-131	45	Chr12_B	12100001	16200000	4.1	0.719	Deletion	L1
Bmitch_P3_66	P3_66	P182	BM45GY-132	45	Chr02_A	33500001	38369283	4.86928	0.735	Deletion	L1
Bmitch_P3_66	P3_66	P182	BM45GY-132	45	Chr03_A	7500001	24500000	17	0.733	Deletion	L1
Bmitch_P3_66	P3_66	P182	BM45GY-132	45	Chr03_A	27800001	36312282	8.51228	0.756	Deletion	L1
Bmitch_P3_66	P3_66	P182	BM45GY-132	45	Chr03_A	1	7500000	7.5	1.423	Insertion	L1
Bmitch_P3_66	P3_66	P182	BM45GY-132	45	Chr03_C	1	6000000	6	0.306	Deletion	L23
Bmitch_P3_66	P3_66	P182	BM45GY-132	45	Chr04_C	1	7500000	7.5	0.309	Deletion	L23
Bmitch_P3_66	P3_66	P182	BM45GY-132	45	Chr04_D	1	2500000	2.5	1.741	Insertion	L23
Bmitch_P3_66	P3_66	P182	BM45GY-132	45	Chr04_E	1	11500000	11.5	0.334	Deletion	L23
Bmitch_P3_66	P3_66	P182	BM45GY-132	45	Chr04_J	4000001	8314887	4.31489	1.673	Insertion	L23
Bmitch_P3_66	P3_66	P182	BM45GY-132	45	Chr05_B	9100001	10500000	1.4	0.736	Deletion	L1
Bmitch_P3_66	P3_66	P182	BM45GY-132	45	Chr05_C	1	4000000	4	0.741	Deletion	L1
Bmitch_P3_66	P3_66	P182	BM45GY-132	45	Chr05_F	6000001	17540831	11.5408	0.732	Deletion	L1
Bmitch_P3_66	P3_66	P182	BM45GY-132	45	Chr06_G	1	12185614	12.1856	0.305	Deletion	L23
Bmitch_P3_66	P3_66	P182	BM45GY-132	45	Chr07_E	1	4800000	4.8	1.398	Insertion	L1
Bmitch_P3_66	P3_66	P182	BM45GY-132	45	Chr08_H	9800001	11898411	2.09841	0.362	Deletion	L23
Bmitch_P3_66	P3_66	P182	BM45GY-132	45	Chr09_B	16000001	20904330	4.90433	0.353	Deletion	L23
Bmitch_P3_66	P3_66	P182	BM45GY-132	45	Chr10_I	2000001	6310011	4.31001	0.749	Deletion	L1
Bmitch_P3_67	P3_67	P192	BM45GY-144	45
Bmitch_P3_68	P3_68	P193	BM45GY-146	45
Bmitch_P3_69	P3_69	P198	BM45GY-153	45	Chr07_A	12100001	14000000	1.9	0.788	Deletion	L1
Bmitch_P3_70	P3_70	P336	BM45GY-169	45	Chr03_A	12100001	14400000	2.3	0.042	Deletion	All
Bmitch_P3_70	P3_70	P336	BM45GY-169	45	Chr03_A	1	12000000	12	0.293	Deletion	L23
Bmitch_P3_70	P3_70	P336	BM45GY-169	45	Chr03_A	14500001	15900000	1.4	0.687	Deletion	L1
Bmitch_P3_70	P3_70	P336	BM45GY-169	45	Chr03_B	1	24500000	24.5	0.741	Deletion	L1
Bmitch_P3_70	P3_70	P336	BM45GY-169	45	Chr04_E	1	10000000	10	0.738	Deletion	L1
Bmitch_P3_70	P3_70	P336	BM45GY-169	45	Chr04_G	2400001	15523169	13.1232	0.323	Deletion	L23
Bmitch_P3_70	P3_70	P336	BM45GY-169	45	Chr05_A	1	9000000	9	0.296	Deletion	L23
Bmitch_P3_70	P3_70	P336	BM45GY-169	45	Chr05_C	18500001	26163026	7.66303	0.76	Deletion	L1
Bmitch_P3_70	P3_70	P336	BM45GY-169	45	Chr06_A	1	8500000	8.5	0.756	Deletion	L1
Bmitch_P3_70	P3_70	P336	BM45GY-169	45	Chr06_A	27000001	34807004	7.807	0.759	Deletion	L1
Bmitch_P3_70	P3_70	P336	BM45GY-169	45	Chr06_G	1	12185614	12.1856	0.743	Deletion	L1
Bmitch_P3_70	P3_70	P336	BM45GY-169	45	Chr08_F	1	9000000	9	0.742	Deletion	L1
Bmitch_P3_70	P3_70	P336	BM45GY-169	45	Chr08_H	5500001	11898411	6.39841	0.76	Deletion	L1
Bmitch_P3_70	P3_70	P336	BM45GY-169	45	Chr10_D	1	15560893	15.5609	0.743	Deletion	L1
Bmitch_P3_70	P3_70	P336	BM45GY-169	45	Chr11_A	1	1300000	1.3	0.752	Deletion	L1
Bmitch_P3_70	P3_70	P336	BM45GY-169	45	Chr11_F	100001	12100000	12	0.761	Deletion	L1
Bmitch_P3_70	P3_70	P336	BM45GY-169	45	Chr11_G	8600001	9670991	1.07099	0.717	Deletion	L1
Bmitch_P3_70	P3_70	P336	BM45GY-169	45	Chr12_D	14000001	17416058	3.41606	0.776	Deletion	L1
Bmitch_P3_71	P3_71	P337	BM45GY-170	45	Chr04_B	1	4500000	4.5	0.054	Deletion	All
Bmitch_P3_71	P3_71	P337	BM45GY-170	45	Chr04_F	16500001	25507834	9.00783	0.018	Deletion	All
Bmitch_P3_71	P3_71	P337	BM45GY-170	45	Chr05_F	4600001	5800000	1.2	0.08	Deletion	All
Bmitch_P3_71	P3_71	P337	BM45GY-170	45	Chr12_A	6600001	9800000	3.2	0.073	Deletion	All
Bmitch_P3_71	P3_71	P337	BM45GY-170	45	Chr12_C	1	1400000	1.4	0.127	Deletion	All
Bmitch_P3_72	P3_72	P213	BM45GY-171	45	Chr01_D	2400001	4600000	2.2	0.7	Deletion	L1
Bmitch_P3_72	P3_72	P213	BM45GY-171	45	Chr01_D	100001	2400000	2.3	0.713	Deletion	L1
Bmitch_P3_72	P3_72	P213	BM45GY-171	45	Chr01_D	12800001	20240877	7.44088	0.747	Deletion	L1
Bmitch_P3_72	P3_72	P213	BM45GY-171	45	Chr01_D	1	2400000	2.4	1.222	Insertion	L1
Bmitch_P3_72	P3_72	P213	BM45GY-171	45	Chr04_F	1	6500000	6.5	0.73	Deletion	L1
Bmitch_P3_72	P3_72	P213	BM45GY-171	45	Chr04_G	1	15523169	15.5232	0.731	Deletion	L1
Bmitch_P3_72	P3_72	P213	BM45GY-171	45	Chr04_I	1	8761866	8.76187	0.726	Deletion	L1
Bmitch_P3_72	P3_72	P213	BM45GY-171	45	Chr04_L	1	5240002	5.24	0.73	Deletion	L1
Bmitch_P3_72	P3_72	P213	BM45GY-171	45	Chr06_B	26000001	31850079	5.85008	0.748	Deletion	L1
Bmitch_P3_72	P3_72	P213	BM45GY-171	45	Chr12_C	9500001	18788318	9.28832	0.715	Deletion	L1
Bmitch_P3_73	P3_73	P214	BM45GY-172	45	Chr06_C	1	9000000	9	0.723	Deletion	L1
Bmitch_P3_73	P3_73	P214	BM45GY-172	45	Chr08_J	1	5473332	5.47333	0.631	Deletion	L1
Bmitch_P3_73	P3_73	P214	BM45GY-172	45	Chr10_C	9000001	18464822	9.46482	0.319	Deletion	L23
Bmitch_P3_73	P3_73	P214	BM45GY-172	45	Chr10_H	1	1300000	1.3	0.636	Deletion	L1
Bmitch_P3_73	P3_73	P214	BM45GY-172	45	Chr10_I	1	4700000	4.7	0.304	Deletion	L23
Bmitch_P3_73	P3_73	P214	BM45GY-172	45	Chr10_I	5200001	6310011	1.11001	0.324	Deletion	L23
Bmitch_P3_73	P3_73	P214	BM45GY-172	45	Chr11_B	10000001	25279750	15.2797	0.711	Deletion	L1
Bmitch_P3_74	P3_74	P215	BM45GY-173	45	Chr04_D	1	26564978	26.565	0.707	Deletion	L1
Bmitch_P3_74	P3_74	P215	BM45GY-173	45	Chr04_J	800001	8314887	7.51489	0.698	Deletion	L1
Bmitch_P3_74	P3_74	P215	BM45GY-173	45	Chr09_A	8300001	9700000	1.4	0.352	Deletion	L23
Bmitch_P3_75	P3_75	P216	BM45GY-175	45	Chr04_D	1	26564978	26.565	0.734	Deletion	L1
Bmitch_P3_75	P3_75	P216	BM45GY-175	45	Chr04_J	800001	8314887	7.51489	0.719	Deletion	L1
Bmitch_P3_75	P3_75	P216	BM45GY-175	45	Chr09_A	8300001	9700000	1.4	0.324	Deletion	L23
Bmitch_P3_76	P3_76	P338	BM45GY-176	45
Bmitch_P3_77	P3_77	P346	BM45GY-191	45	Chr01_C	2500001	14400000	11.9	0.01	Deletion	All
Bmitch_P3_77	P3_77	P346	BM45GY-191	45	Chr01_C	1	2500000	2.5	0.77	Deletion	L1
Bmitch_P3_77	P3_77	P346	BM45GY-191	45	Chr01_C	14400001	25300000	10.9	0.77	Deletion	L1
Bmitch_P3_77	P3_77	P346	BM45GY-191	45	Chr02_A	1	6500000	6.5	0.676	Deletion	L1
Bmitch_P3_77	P3_77	P346	BM45GY-191	45	Chr02_D	1	8000000	8	0.278	Deletion	L23
Bmitch_P3_77	P3_77	P346	BM45GY-191	45	Chr03_A	1	3000000	3	0.027	Deletion	All
Bmitch_P3_77	P3_77	P346	BM45GY-191	45	Chr03_A	3100001	14200000	11.1	0.281	Deletion	L23
Bmitch_P3_77	P3_77	P346	BM45GY-191	45	Chr03_A	15000001	26000000	11	0.31	Deletion	L23
Bmitch_P3_77	P3_77	P346	BM45GY-191	45	Chr03_C	1	15500000	15.5	0.287	Deletion	L23
Bmitch_P3_77	P3_77	P346	BM45GY-191	45	Chr03_E	1	11500000	11.5	1.275	Insertion	L1
Bmitch_P3_77	P3_77	P346	BM45GY-191	45	Chr04_C	1	14000000	14	0.305	Deletion	L23
Bmitch_P3_77	P3_77	P346	BM45GY-191	45	Chr04_K	1	7000001	7	0.304	Deletion	L23
Bmitch_P3_77	P3_77	P346	BM45GY-191	45	Chr06_B	1	18500000	18.5	0.292	Deletion	L23
Bmitch_P3_77	P3_77	P346	BM45GY-191	45	Chr07_B	4400001	7000000	2.6	0.8	Deletion	L1
Bmitch_P3_77	P3_77	P346	BM45GY-191	45	Chr07_B	7500001	9800000	2.3	0.825	Deletion	L1
Bmitch_P3_77	P3_77	P346	BM45GY-191	45	Chr07_D	2500001	4100000	1.6	0.46	Deletion	Und.
Bmitch_P3_77	P3_77	P346	BM45GY-191	45	Chr09_E	1	12000001	12	1.776	Insertion	L23
Bmitch_P3_77	P3_77	P346	BM45GY-191	45	Chr09_I	1	5115952	5.11595	0.301	Deletion	L23
Bmitch_P3_77	P3_77	P346	BM45GY-191	45	Chr10_C	1	3500000	3.5	0.308	Deletion	L23
Bmitch_P3_77	P3_77	P346	BM45GY-191	45	Chr11_A	18500001	26012844	7.51284	0.306	Deletion	L23
Bmitch_P3_78	P3_78	P348	BM45GY-197	45	Chr03_C	27600001	28700000	1.1	0.42	Deletion	L23
Bmitch_P3_78	P3_78	P348	BM45GY-197	45	Chr04_K	1	7000001	7	0.672	Deletion	L1
Bmitch_P3_78	P3_78	P348	BM45GY-197	45	Chr05_E	13100001	14700000	1.6	0.343	Deletion	L23
Bmitch_P3_78	P3_78	P348	BM45GY-197	45	Chr06_C	1	17000000	17	0.684	Deletion	L1
Bmitch_P3_78	P3_78	P348	BM45GY-197	45	Chr06_E	1	4000000	4	0.697	Deletion	L1
Bmitch_P3_78	P3_78	P348	BM45GY-197	45	Chr07_B	1300001	4500000	3.2	0.772	Deletion	L1
Bmitch_P3_78	P3_78	P348	BM45GY-197	45	Chr07_B	10000001	12900000	2.9	0.772	Deletion	L1
Bmitch_P3_78	P3_78	P348	BM45GY-197	45	Chr09_A	1	10500000	10.5	0.681	Deletion	L1
Bmitch_P3_78	P3_78	P348	BM45GY-197	45	Chr11_E	19300001	21267209	1.96721	0.678	Deletion	L1
Bmitch_P3_78	P3_78	P348	BM45GY-197	45	Chr12_B	10300001	13500000	3.2	0.358	Deletion	L23
