# Supplementary material for: Layer-specific genetic variation unlocks secondary metabolite diversity in long-lived clonal peppermint
Source: Proc Natl Acad Sci U S A. 2026 May 8;123(21):e2532794123. doi: 10.1073/pnas.2532794123 (PMC13214039; doi:10.1073/pnas.2532794123)
Supplement: Supplementary file 4 — Dataset S03 (XLSX) [file pnas.2532794123.sd03.xlsx]

## Sheet: SummaryLinesOfInterest
	Year planted & Harvested
	2019	2019		2020	2020	2020	2020
Clone	BM	P11		BM	P28	P30	P55
MMR haplotype deleted		D - L1			D - L1	G - all layers	G - L1
l-Menthone	19.68	41.82		12.8005	46.5591	7.13774	12.77
Neomenthol	22.55	Not recorded		4.67828	17.0006	5.089	3.14
l-Menthol	42.3	2.65		42.8773	4.05619	33.7919	42.5367
Isomenthol	Not recorded	Not recorded		0.39153	0.240617	0.12504	0.0766667
Neoisomenthol	Not recorded	Not recorded		1.09492	0.32156	0.328567	0.26
Isomenthone	2.39	2.75		1.74616	3.10832	0.57842	0.726667
beta-Pinene	1	1.02		1.04635	1.06003	1.22665	1.12667
Myrcene	0.43	0.31		0.247573	0.257413	0.49476	0.283333
l-Limonene	1.75	2.16		1.83997	1.98178	4.02776	2.02
1-8-Cineole	4.87	4.41		4.43402	4.53572	5.34222	4.49333
cis-Ocimene	0.31	0.17		0.25874	0.14603	1.71691	0.713333
trans-Sabinene Hydrate	2.72	2.63		2.91098	2.69885	4.6894	2.94
Menthofuran	1.67	2.03		1.91568	3.08819	1.26207	2.44
Linalool	0.19	0.15		0.143093	0.15363	0.40694	0.25
Menthyl_acetate	4.51	0.54		9.51357	0.89103	11.0121	10.4333
Isopulegol	0.06	0.02		0.0548233	0.0151933	0.0334567	0.0466667
beta-Caryophyllene	1.93	2.18		2.47371	2.19941	3.91627	2.29667
Pulegone	0.59	1.16		0.16867	0.22882	0.15591	0.136667
Germacrene-d	2.48	2.35		3.04622	2.38695	4.78737	2.31667
l-Carvone	0.36	0.1		0.200313	0.139253	0.317583	0.156667
Viridiflorol	0.33	0.39		0.503067	0.405987	1.03923	0.383333
1-Octen-3-ol				0.0830667	0.0809567	0.05767	0.06
cis-3-Hexyl isovalerate				0.514593	0.409577	0.35118	0.463333
beta-Bourbonene				0.47879	1.90527	0.631767	0.353333
cis-Sabinene_hydrate				0.0657333	0.0612633	0.078	0.0666667
Isopulegone				0.505417	0.144013	0.17974	0.13
Terpinene-4-ol				0.184713	0.14713	0.211317	0.196667
beta-Farnesene				0.606553	0.513047	0.996003	0.606667
alpha-Humulene				0.111653	0.101107	0.165677	0.103333
alpha-Terpineol				0.0753933	0.0555467	0.0840767	0.0766667
Piperitone				0.494767	0.62318	0.771193	1.10333
Isovaleraldehyde				0.0269833	0.03862	0.0308667	0.0433333
alpha-Pinene				0.812773	0.827637	1.00246	0.92
Sabinene				0.576913	0.57115	0.800657	0.63
alpha-Terpinene				0.07354	0.0683567	0.116797	0.0933333
3-2-Methyl butanol				0.00108667	0.00113667	0	0.00333333
gamma-Terpinene				0.159473	0.14998	0.487197	0.293333
para-Cymene				0.0598833	0.08516	0.176043	0.0966667
Terpinolene				0.0664133	0.06451	0.0859667	0.0733333
3-Octanol				0.151693	0.127803	0.251667	0.216667

## Sheet: 2019
compound	beta-Pinene	Myrcene	l-Limonene	1,8-Cineole	cis-Ocimene	trans-Sabinene Hydrate	l-Menthone	Menthofuran	Isomenthone	Linalool	Menthyl acetate	Isopulegol	Neomenthol	beta-Caryophyllene	l-Menthol	Pulegone	Germacrene-d	l-Carvone	Viridiflorol
BM	1	0.43	1.75	4.87	0.31	2.72	19.68	1.67	2.39	0.19	4.51	0.06	3.47	1.93	42.3	0.59	2.48	0.36	0.33
P1	1.06	0.36	2.06	5.02	0.35	3.04	17.61	1.95	2.29	0.18	5.99	0.09	3.87	2.09	41.65	0.51	2.66	0.11	0.35
P10	1.03	0.35	2.55	4.43	0.53	2.87	20.13	5.02	2.14	0.12	4.92	0.03	3.18	1.66	39.99	1.07	2.11	0.08	0.23
P11	1.02	0.31	2.16	4.41	0.17	2.63	41.82	2.03	2.75	0.15	0.54	0.02	22.55	2.18	2.65	1.16	2.35	0.1	0.39
P12	1.02	0.31	2.06	4.91	0.45	2.94	19.01	2.1	2.5	0.24	4.89	0.06	3.49	2.39	41.27	0.94	2.18	0.13	0.38
P13	1.01	0.29	1.66	4.41	0.3	2.89	21.68	1.12	2.44	0.02	6.53	0.06	3.59	1.89	40.42	0.36	2.51	0.08	0.39
P14	1.03	0.27	2.2	4.65	0.3	2.61	19.42	2.06	2.38	0.2	4.93	0.07	3.76	1.88	42.48	0.56	2.35	0.1	0.34
P15	1.06	0.33	2.31	4.79	0.37	2.69	17.77	2.48	2.31	0.2	4.47	0.06	3.95	1.96	41.9	0.89	2.82	0.1	0.38
P16	1.07	0.34	1.82	5.03	0.32	2.81	17.03	3.1	2.37	0.23	4.18	0.08	3.38	2.14	42.48	1.38	2.92	0.14	0.36
P17	1.07	0.25	1.13	5.42	0.36	3.24	17.6	1.32	2.3	0.17	7.28	0.07	4.59	1.34	41.77	0.94	2.16	0.08	0.19
P18	1.07	0.4	1.58	5.04	0.27	3.36	19.65	1.17	2.3	0.24	3.77	0.07	3.32	2.99	39.03	1.6	3.62	0.26	0.56
P19	1.38	0.39	2.26	8.23	0.37	3.83	11.14	0.9	1.46	0.14	4.27	0.03	4.27	3.83	39.13	1.02	5.18	0.29	0.97
P2	1.05	0.3	1.94	5.12	0.29	2.92	17.87	2.03	2.36	0.2	4.91	0.06	3.71	2.21	42.47	0.87	2.65	0.12	0.35
P20	1.09	0.3	3.7	5.91	0.39	3.44	16.6	0.65	2.39	0.25	4.47	0.1	4.66	2.42	37.21	0.52	3.94	1.21	0.4
P21	1.3	0.38	1.88	7.21	1.43	3.98	10.26	1.81	1.46	0.33	9.38	0.04	3.89	2.58	39.58	0.39	3.17	0.13	0.47
P22	1.17	0.38	1.73	5.92	0.37	3.31	18.83	1.03	2.62	0.61	4.74	0.07	3.47	1.85	41.38	1.04	2.13	0.1	0.21
P3	1.01	0.28	1.92	4.37	0.36	2.48	20.18	3.58	2.95	0.22	3.34	0.09	3.32	1.92	41.88	1.26	2.55	0.13	0.38
P4	0.94	0.27	1.8	4.47	0.31	2.84	18.71	2.56	2.38	0.17	4.63	0.09	3.74	1.77	43.53	0.75	2.51	0.11	0.36
P5	0.92	0.2	2.72	3.64	0.08	1.3	17.73	1.59	2.69	0.12	6.65	0.07	5.96	2.27	42.04	0.45	2.76	0.13	0.44
P6	1.06	0.36	2.18	4.85	0.32	2.47	18.25	2.22	2.47	0.24	3.93	0.08	3.24	1.92	43.39	1.22	2.96	0.09	0.34
P7	1.06	0.34	1.73	5.08	0.26	2.4	20.08	2.33	2.35	0.29	4.9	0.07	3.19	1.88	40.96	0.78	2.59	0.24	0.32
P8	1.05	0.31	2.02	4.86	0.27	2.01	15.85	2.79	2.12	0.02	6.67	0.05	4.77	2.47	42.06	0.62	2.54	0.32	0.4
P9	1.035	0.34	1.685	4.865	0.41	2.81	15.265	1.975	2.085	0.225	5.255	0.085	3.845	2.205	43.72	0.755	3.35	0.22	0.43

## Sheet: 2020
compound	beta-Pinene	Myrcene	l-Limonene	1-8-Cineole	cis-Ocimene	trans-Sabinene Hydrate	l-Menthone	Menthofuran	Isomenthone	Linalool	Isovaleraldehyde	alpha-Pinene	Sabinene	alpha-Terpinene	3-2-Methyl butanol	gamma-Terpinene	para-Cymene	Terpinolene	3-Octanol	1-Octen-3-ol	cis-3-Hexyl isovalerate	beta-Bourbonene	Menthyl_acetate	Isopulegol	Neomenthol	beta-Caryophyllene	l-Menthol	Pulegone	Germacrene-d	cis-Sabinene_hydrate	Isopulegone	Terpinene-4-ol	Neoisomenthol	l-Carvone	Viridiflorol	beta-Farnesene	Isomenthol	alpha-Humulene	alpha-Terpineol	Piperitone
C1_BM	1.04635	0.247573	1.83997	4.43402	0.25874	2.91098	12.8005	1.91568	1.74616	0.143093	0.0269833	0.812773	0.576913	0.07354	0.00108667	0.159473	0.0598833	0.0664133	0.151693	0.0830667	0.514593	0.47879	9.51357	0.0548233	4.67828	2.47371	42.8773	0.16867	3.04622	0.0657333	0.505417	0.184713	1.09492	0.200313	0.503067	0.606553	0.39153	0.111653	0.0753933	0.494767
P23	1.04632	0.235617	2.02084	4.31988	0.28401	2.84968	11.7935	1.69679	1.6693	0.14412	0.0248833	0.822183	0.58188	0.06973	0.00163	0.165457	0.0904633	0.0638333	0.117407	0.0615367	0.429093	0.611707	12.0127	0.0503633	4.96174	2.68049	40.8988	0.160623	3.1839	0.0610633	0.530303	0.158627	1.0389	0.244187	0.5292	0.62214	0.415187	0.117483	0.0688467	0.424123
P24	1.12127	0.25122	2.1846	4.97905	0.2018	2.78295	12.3041	1.18151	1.685	0.237487	0.0305133	0.848663	0.658983	0.0895367	0	0.188443	0.0606	0.05475	0.102907	0.0477633	0.307633	0.75734	12.7045	0.05111	4.78905	3.29211	37.989	0.137263	3.81499	0.0617633	0.56162	0.195253	0.93626	0.237277	0.648927	0.768303	0.343163	0.13988	0.06412	0.407173
P25	1.01144	0.19496	1.59934	3.96483	0.18072	2.52308	10.6587	1.02071	1.50766	0.0993267	0.0342167	0.78356	0.53438	0.0864033	0.00102	0.17476	0.06665	0.05243	0.0991	0.05293	0.237857	0.85987	11.0597	0.0536167	6.73632	3.02852	41.4087	0.09118	4.14146	0.0631233	0.600263	0.222457	1.10755	0.21442	0.644773	0.713253	0.52516	0.13974	0.0586167	0.46392
P26	1.07297	0.36086	1.96507	4.6784	0.398467	2.99828	14.1464	2.15567	1.84115	0.19062	0.0209333	0.829807	0.602257	0.08086	0.00079	0.20286	0.0995433	0.0718467	0.166287	0.0647933	0.531357	0.488017	9.17558	0.0586567	4.13744	2.35093	41.4726	0.237103	3.02587	0.06243	0.395597	0.16439	0.98275	0.19869	0.479967	0.559633	0.314017	0.111383	0.07723	0.562527
P27	1.09548	0.346677	1.81818	4.39145	0.228013	3.15123	14.6934	1.83326	2.11286	0.11713	0.03041	0.861583	0.599983	0.0867367	0.0022	0.239387	0.124097	0.0698633	0.165167	0.07892	0.452537	0.334743	7.27296	0.0564767	4.59107	2.16968	43.5711	0.180027	2.68737	0.07543	0.342823	0.175727	1.1048	0.176087	0.33334	0.53309	0.388733	0.10064	0.0949367	0.848343
P28	1.06003	0.257413	1.98178	4.53572	0.14603	2.69885	46.5591	3.08819	3.10832	0.15363	0.03862	0.827637	0.57115	0.0683567	0.00113667	0.14998	0.08516	0.06451	0.127803	0.0809567	0.409577	1.90527	0.89103	0.0151933	17.0006	2.19941	4.05619	0.22882	2.38695	0.0612633	0.144013	0.14713	0.32156	0.139253	0.405987	0.513047	0.240617	0.101107	0.0555467	0.62318
P29	1.04473	0.212377	1.76927	4.26801	0.212487	2.15458	12.185	2.86343	1.69596	0.161237	0.0426667	0.810947	0.560133	0.0743933	0.00183333	0.15466	0.0796533	0.0675967	0.15203	0.0737467	0.579807	0.437287	8.87159	0.05618	4.8585	2.57926	43.609	0.38396	3.22581	0.05509	0.393923	0.17231	1.10826	0.236373	0.495903	0.631633	0.397547	0.1149	0.0728733	0.407103
P30	1.22665	0.49476	4.02776	5.34222	1.71691	4.6894	7.13774	1.26207	0.57842	0.40694	0.0308667	1.00246	0.800657	0.116797	0	0.487197	0.176043	0.0859667	0.251667	0.05767	0.35118	0.631767	11.0121	0.0334567	5.089	3.91627	33.7919	0.15591	4.78737	0.078	0.17974	0.211317	0.328567	0.317583	1.03923	0.996003	0.12504	0.165677	0.0840767	0.771193
P31	1.04298	0.20213	1.34486	4.55567	0.260273	3.04505	10.8908	2.3745	1.58388	0.155843	0.03369	0.80467	0.562457	0.0603	0.00218333	0.134947	0.0820667	0.05937	0.1599	0.08767	0.599603	0.416843	10.3972	0.0515667	4.1439	2.35772	44.8261	0.176187	2.74625	0.0608633	0.546183	0.158103	1.15318	0.194637	0.500993	0.647733	0.383743	0.108853	0.0735033	0.42632
P32	1.08505	0.223763	1.88864	4.68074	0.237507	2.33123	13.0414	1.98004	1.69814	0.144417	0.04174	0.836053	0.582067	0.06872	0.00220667	0.147127	0.0572	0.0644967	0.14684	0.0752133	0.431937	0.505037	9.87292	0.05516	4.79285	2.44212	42.7749	0.16021	2.95795	0.05849	0.48395	0.179673	1.05071	0.179813	0.445557	0.611763	0.372987	0.108613	0.07624	0.465187
P33	1.16179	0.258137	2.37872	5.69496	0.424533	2.70806	12.3726	1.30026	3.25642	0.202043	0.02919	0.85361	0.655107	0.0632667	0.00055	0.174817	0.0635533	0.0587333	0.158527	0.08308	0.340253	0.43465	10.8721	0.0457633	3.54194	2.53876	38.8576	0.113497	3.38931	0.0603167	0.854887	0.179813	1.75875	0.17221	0.55116	0.414673	0.48532	0.112653	0.058	0.37132
P34	1.04225	0.230173	1.75887	4.62509	0.247977	2.93206	13.1298	2.36987	1.74994	0.131713	0.04249	0.813277	0.56775	0.07938	0.00245333	0.180817	0.0852533	0.0635	0.153207	0.0845233	0.440603	0.506423	9.58881	0.05391	5.08732	2.17732	42.5081	0.182077	2.66079	0.06963	0.432707	0.182907	1.07922	0.15182	0.428157	0.569267	0.404127	0.10305	0.0725267	0.493293
P35	1.04047	0.216243	1.48323	4.34841	0.126227	2.72261	13.5666	1.32977	1.78797	0.01883	0.04635	0.82882	0.573973	0.0809367	0.00230333	0.15177	0.0723267	0.0690033	0.1275	0.0611067	0.337707	0.541213	11.1214	0.0645133	4.58633	2.67156	41.5	0.200613	3.28247	0.0653733	0.51696	0.187387	1.07283	0.243423	0.468453	0.608437	0.374503	0.11616	0.0560033	0.506033
P36	0.994297	0.229597	1.5076	4.13102	0.23671	2.67928	17.7349	2.70296	2.34153	0.134593	0.0267167	0.793237	0.531503	0.0594167	0.00198	0.135403	0.0750833	0.0602633	0.119313	0.0557833	0.59876	0.321853	7.50046	0.07	3.90733	2.1684	42.1411	0.248977	2.85841	0.0615333	0.30507	0.15404	0.88632	0.16128	0.384477	0.510953	0.29295	0.10458	0.0578367	0.527763
P37	1.04586	0.22249	1.76678	4.83892	0.301917	3.38066	13.3118	1.21159	1.89273	0.134263	0.0341667	0.81218	0.579227	0.06423	0.00269667	0.155563	0.05751	0.06011	0.138473	0.0754367	0.322387	0.454697	9.35877	0.0641933	4.74755	1.44733	42.257	0.13863	3.79639	0.0659633	0.4585	0.150253	1.06117	0.261843	0.464947	0.72154	0.41598	0.07924	0.06971	0.61751
P38	1.04488	0.26342	2.12293	4.25827	0.215093	2.77687	11.7312	2.22931	1.66995	0.161733	0.02713	0.812237	0.584473	0.0714767	0.000563333	0.165343	0.0637167	0.0464967	0.178527	0.0697933	0.519303	0.499717	9.7293	0.0517	4.65569	2.98196	43.0442	0.22765	2.56855	0.0569933	0.444657	0.17985	1.11261	0.313287	0.660523	0.69555	0.377287	0.128713	0.0739533	0.522757
P39	1.08965	0.27751	2.42635	5.20488	0.352237	3.15823	10.8968	1.71952	2.49428	0.146363	0.0593733	0.838933	0.619833	0.07479	0.00480333	0.201793	0.0953433	0.0669267	0.176517	0.0863633	0.410593	0.67978	12.816	0.04381	4.64576	2.02234	38.6209	0.159847	2.62514	0.0739067	0.98577	0.187253	1.66368	0.167803	0.36907	0.448363	0.630043	0.0946467	0.07985	0.401577
P40	1.03055	0.271737	1.83435	4.5465	0.243083	2.72966	12.9357	2.25478	1.78987	0.135297	0.0295867	0.79965	0.560317	0.0577967	0.00169667	0.138317	0.0688767	0.0608933	0.148773	0.0769367	0.50967	0.5497	9.76088	0.0575933	5.01115	2.42092	42.3058	0.192113	2.80447	0.05803	0.45937	0.143273	1.10003	0.214853	0.413193	0.600377	0.409727	0.109343	0.0677567	0.523667
P41	1.12478	0.25883	1.39439	4.82965	0.230097	2.96112	14.042	1.22544	2.02693	0.283837	0.0338967	0.84625	0.617863	0.0927333	0.00153	0.195447	0.09597	0.0735767	0.137583	0.04463	0.367383	0.520733	9.23456	0.05001	4.03987	2.4961	42.4721	0.266947	2.93856	0.06738	0.520933	0.20122	1.15679	0.168373	0.45614	0.699727	0.36403	0.11662	0.0624267	0.49614
P42	1.04483	0.281477	2.34111	4.24277	0.285397	2.85312	13.5546	2.06187	1.81443	0.135863	0.0323967	0.82327	0.57302	0.0696733	0.0005	0.22101	0.08988	0.04814	0.15485	0.07693	0.432007	0.47489	9.06201	0.05889	4.80618	2.37056	42.4879	0.212447	2.89979	0.0601367	0.419257	0.168747	1.03368	0.194147	0.40906	0.57787	0.390607	0.10901	0.0752233	0.491057
P43	1.03558	0.246357	1.80965	4.60381	0.23966	2.80152	13.3037	1.71122	1.80562	0.139253	0.05328	0.811763	0.568943	0.06141	0.00272333	0.153	0.0965267	0.04664	0.153603	0.0858533	0.414083	0.456047	9.15436	0.06197	4.7515	2.39573	43.1804	0.19515	2.90299	0.06254	0.476093	0.182463	1.06595	0.1465	0.456973	0.602547	0.391573	0.111023	0.0757733	0.52813
P44	1.10534	0.30161	2.10244	4.85977	0.312293	3.0347	13.8759	2.2019	1.89459	0.14878	0.0211533	0.844693	0.61263	0.0714767	0.0011	0.207317	0.10148	0.06602	0.14004	0.05384	0.451937	0.421067	8.45771	0.0557333	4.59922	2.49084	41.6435	0.217583	3.01878	0.0616433	0.4142	0.149577	1.07409	0.199463	0.44903	0.57565	0.390283	0.110913	0.09306	0.541767
P45	1.04343	0.22468	1.74995	4.66705	0.23041	3.09258	13.1531	1.90955	1.76955	0.12791	0.0536	0.816587	0.571413	0.0673633	0.00386	0.151797	0.0876667	0.0624667	0.14999	0.08832	0.46503	0.465973	9.4134	0.0577967	4.76957	2.22024	43.109	0.168513	2.7906	0.06789	0.4204	0.171687	1.06234	0.164127	0.39855	0.56489	0.39301	0.105183	0.0741233	0.484217
P46	1.0695	0.255323	1.92007	4.70878	0.23753	3.08818	12.9211	1.95766	1.84095	0.143303	0.0355233	0.83623	0.590017	0.0619233	0.000433333	0.160347	0.0895233	0.0570233	0.14682	0.0769533	0.483483	0.494693	9.423	0.0573833	5.01063	2.37828	42.3316	0.165943	2.80873	0.0656	0.48506	0.185627	1.07486	0.14588	0.413033	0.577033	0.407893	0.106093	0.0785767	0.557383
P47	1.10686	0.244153	1.80043	4.96877	0.34644	2.90937	11.5162	1.81181	1.76651	0.114683	0.0375467	0.844213	0.609323	0.0659967	0.00107667	0.169427	0.07767	0.0651933	0.164173	0.07793	0.4295	0.471683	9.62809	0.05398	4.69688	2.51464	43.4885	0.153553	2.98117	0.0618767	0.465267	0.161933	1.15661	0.168933	0.46389	0.595753	0.40417	0.111173	0.0713133	0.489897
P48	1.05313	0.227037	1.90684	4.65626	0.187997	2.83497	13.1139	1.9146	1.62774	0.108173	0.0505	0.82303	0.56798	0.0652733	0.00516333	0.145003	0.0991867	0.06207	0.15815	0.10911	0.44156	0.54997	10.5137	0.05073	5.13923	2.12895	41.7955	0.173817	2.77788	0.0633467	0.524047	0.17539	1.04505	0.190497	0.46217	0.636537	0.410263	0.09772	0.07507	0.45844
P49	1.05173	0.21957	1.80509	4.50048	0.26586	3.0818	11.5586	2.34841	1.69798	0.161627	0.0366667	0.81688	0.581297	0.0698567	0.00186333	0.158747	0.06153	0.0643733	0.146623	0.0837733	0.497087	0.50662	10.0529	0.0543667	4.86161	2.34823	43.0626	0.29822	2.93045	0.06804	0.46112	0.17728	1.08207	0.162017	0.446607	0.560257	0.412697	0.107853	0.0838833	0.52025
P50	1.02554	0.23465	1.8038	4.41846	0.243353	2.91942	13.453	1.72775	1.86422	0.14357	0.0362	0.807147	0.560177	0.0758967	0.00354667	0.170197	0.08895	0.0661267	0.147457	0.08546	0.418737	0.412163	8.98696	0.05914	4.52177	2.34958	43.4765	0.17123	2.95724	0.0693367	0.423717	0.191023	1.11755	0.181117	0.493313	0.583967	0.386517	0.108623	0.0706067	0.493953
P51	1.02482	0.173327	1.49492	4.11513	0.14142	2.57077	15.2307	0.18956	2.22016	0.0875033	0.03421	0.82571	0.571313	0.0562233	0.00122333	0.11199	0.0691867	0.0600433	0.129363	0.06131	0.102563	0.465627	9.64362	0.13286	4.62933	2.0444	44.3693	0.62081	2.28247	0.0540567	0.56681	0.187877	1.1353	0.12088	0.37725	0.51708	0.40388	0.101643	0.0479067	0.714997
P52	0.95742	0.254403	1.71618	4.04637	0.275333	2.27834	17.7309	1.13767	4.13349	0.143337	0.0327367	0.746943	0.530343	0.0649033	0.00127	0.139097	0.0608533	0.0610533	0.0929233	0.0523133	0.31917	0.41784	9.62782	0.0667167	3.68429	2.66591	37.0154	0.120637	3.43001	0.0505867	0.858987	0.1602	1.7737	0.2055	0.681847	0.602213	0.501307	0.124823	0.0634167	0.402527
P53	0.997687	0.216847	1.73826	4.47722	0.227097	3.00485	13.3407	1.87391	1.81123	0.13029	0.0545433	0.781123	0.547167	0.0665033	0.00496	0.14841	0.07845	0.0621533	0.143397	0.0872133	0.392923	0.44231	9.07898	0.0589	4.80144	2.31613	43.3948	0.168767	2.88424	0.0674667	0.40763	0.173483	1.07605	0.189903	0.457483	0.59268	0.39457	0.10568	0.07381	0.499697
P54	0.99292	0.20843	1.75985	4.16406	0.212577	2.71449	12.8792	1.82696	1.84207	0.124647	0.04038	0.7641	0.536123	0.0583333	0.0230667	0.132897	0.03388	0.04305	0.14749	0.09356	0.371243	0.43399	9.51521	0.0632567	4.4082	2.4814	43.8739	0.160237	3.17935	0.0582267	0.454483	0.175237	1.11975	0.193817	0.550173	0.63383	0.395187	0.112077	0.0670333	0.469183
P55	1.12667	0.283333	2.02	4.49333	0.713333	2.94	12.77	2.44	0.726667	0.25	0.0433333	0.92	0.63	0.0933333	0.00333333	0.293333	0.0966667	0.0733333	0.216667	0.06	0.463333	0.353333	10.4333	0.0466667	3.14	2.29667	42.5367	0.136667	2.31667	0.0666667	0.13	0.196667	0.26	0.156667	0.383333	0.606667	0.0766667	0.103333	0.0766667	1.10333

## Sheet: 2021
compound	Isovaleraldehyde	alpha-Pinene	beta-Pinene	Sabinene	Myrcene	alpha-Terpinene	3&2-Methyl butanol	l-Limonene	1,8-Cineole	cis-Ocimene	gamma-Terpinene	para-Cymene	Terpinolene	3-Octanol	1-Octen-3-ol	trans-Sabinene Hydrate	l-Menthone	cis-3-Hexyl isovalerate	Menthofuran	Isomenthone	beta-Bourbonene	Linalool	cis-Sabinene hydrate	Menthyl acetate	Isopulegol	Isopulegone	Neomenthol	Terpinene-4-ol	beta-Caryophyllene	Neoisomenthol	l-Menthol	Pulegone	beta-Farnesene	Isomenthol	alpha-Humulene	alpha-Terpineol	Germacrene-d	Piperitone	l-Carvone	Viridiflorol
BM-C1	0.03	0.783333	1.03667	0.573333	0.2	0.0633333	0.00333333	1.65333	4.81667	0.223333	0.113333	0.06	0.0566667	0.116667	0.06	3.06	12.94	0.0633333	2.89667	1.81	0.513333	0.146667	0.0533333	8.63667	0.06	0.566667	4.32	0.133333	2.73	1.11333	42.53	0.32	0.67	0.35	0.12	0.0866667	3.54667	0.54	0.04	0.536667
P56	0.0333333	0.843333	1.08667	0.613333	0.176667	0.0666667	0	1.29333	4.39333	0.156667	0.116667	0.09	0.0633333	0.113333	0.06	2.40667	16.6567	0.0566667	0.303333	2.39	0.426667	0.1	0.05	7.94667	0.14	0.553333	4.02	0.133333	2.51	1.11333	43.3467	1.26667	0.593333	0.316667	0.12	0.0633333	3.01	0.78	0.0266667	0.373333
P57	0.0433333	0.85	1.09333	0.653333	0.25	0.0733333	0	2.32667	5.07333	0.383333	0.14	0.106667	0.06	0.11	0.0633333	3.42	13.0867	0.08	4.12667	1.79667	0.22	0.243333	0.06	4.60667	0.0566667	0.323333	5.40333	0.15	2.50333	1.16667	43.43	0.323333	0.696667	0.44	0.11	0.0666667	3.03667	0.376667	0.0233333	0.45
P58	0.0366667	0.803333	1.08333	0.593333	0.216667	0.05	0.00333333	1.62333	5.23667	0.273333	0.08	0.07	0.05	0.12	0.0733333	2.98333	13.02	0.0633333	2.50333	1.8	0.476667	0.126667	0.05	8.32333	0.06	0.54	4.25	0.116667	2.62667	1.12333	43.3067	0.21	0.67	0.34	0.12	0.08	3.36	0.536667	0.0466667	0.543333
P59	0.0433333	0.786667	1.02333	0.566667	0.206667	0.06	0.00666667	1.61	4.66333	0.253333	0.116667	0.0933333	0.0533333	0.12	0.0666667	3.01667	13.7833	0.06	2.65667	1.91	0.45	0.14	0.05	7.81667	0.06	0.52	4.29	0.116667	2.62333	1.10667	43.2133	0.296667	0.66	0.343333	0.116667	0.08	3.46667	0.586667	0.0433333	0.53
P60	0.0466667	0.803333	1.03667	0.58	0.223333	0.0833333	0.01	1.68	4.81667	0.34	0.143333	0.0833333	0.0633333	0.133333	0.0633333	3.44	13.9433	0.07	2.32667	1.91	0.52	0.163333	0.0633333	7.61667	0.0633333	0.516667	4.85667	0.16	2.70667	1.14333	41.8333	0.236667	0.643333	0.39	0.12	0.09	3.57667	0.596667	0.04	0.506667
P61	0.03	0.776667	1.08667	0.573333	0.183333	0.0366667	0.00333333	1.47	5.41	0.256667	0.0766667	0.0866667	0.0433333	0.143333	0.0433333	2.11333	14.92	0.0733333	2.20667	1.69	0.436667	0.163333	0.04	9.33667	0.0433333	0.48	3.08	0.0833333	2.48667	0.813333	43.61	0.223333	0.65	0.18	0.113333	0.0833333	3.47333	0.376667	0.0366667	0.523333
P62	0.0433333	0.873333	1.17	0.656667	0.246667	0.0833333	0.01	2.03	5.42667	0.313333	0.156667	0.123333	0.07	0.123333	0.0666667	2.82333	12.39	0.07	2.76333	1.8	0.573333	0.186667	0.0566667	9.95	0.0533333	0.65	4.36667	0.143333	2.22333	1.16333	42.0633	0.443333	0.56	0.36	0.1	0.113333	2.62333	0.55	0.03	0.386667
P63	0.0433333	0.816667	1.06667	0.58	0.216667	0.06	0.01	1.19667	4.88333	0.143333	0.09	0.05	0.0566667	0.12	0.06	3.25667	16.1067	0.0633333	2.44667	1.95667	0.456667	0.13	0.0533333	7.33667	0.0766667	0.48	4.67333	0.123333	2.40333	1.04667	41.96	0.283333	0.606667	0.363333	0.11	0.09	3.28	0.633333	0.0333333	0.45
P64	0.0533333	0.79	1.02333	0.566667	0.226667	0.06	0.01	1.79	4.42667	0.226667	0.106667	0.07	0.0533333	0.1	0.06	2.59	16.2033	0.0666667	2.92667	2.09667	0.313333	0.193333	0.0533333	6.47667	0.07	0.433333	3.65	0.126667	2.54667	1.01667	43.13	0.44	0.673333	0.263333	0.11	0.06	3.51667	0.61	0.04	0.496667
P65	0.0466667	0.806667	1.07	0.586667	0.213333	0.0666667	0.01	1.58	5.07	0.223333	0.12	0.08	0.0566667	0.113333	0.0633333	3.00667	14.2367	0.06	2.64333	1.94	0.466667	0.146667	0.0533333	7.63	0.06	0.523333	4.44667	0.126667	2.70667	1.10667	41.97	0.31	0.69	0.36	0.12	0.09	3.63333	0.64	0.0466667	0.48
P66	0.04	0.823333	1.06	0.59	0.22	0.0666667	0.01	1.49333	4.41667	0.133333	0.11	0.09	0.0566667	0.116667	0.0533333	2.57667	15.8067	0.07	2.46667	2.09667	0.38	0.176667	0.0533333	7.47	0.0733333	0.51	3.94	0.123333	2.27667	1.16	43.5133	0.343333	0.58	0.316667	0.1	0.08	3.18333	0.65	0.0366667	0.53
P67	0.0433333	0.823333	1.12667	0.583333	0.156667	0.0566667	0.00666667	1.33	5.43	0.153333	0.0933333	0.0766667	0.0533333	0.133333	0.0666667	2.38	12.18	0.07	5.29	1.62	0.466667	0.11	0.0466667	7.77333	0.0533333	0.476667	4.44333	0.106667	1.85	1.09333	44.4233	0.356667	0.603333	0.343333	0.0933333	0.09	3.30667	0.406667	0.01	0.406667
P68	0.04	0.796667	1.02667	0.56	0.216667	0.0766667	0.01	1.59667	4.49667	0.263333	0.13	0.09	0.0633333	0.113333	0.07	2.88333	13.9333	0.06	2.95333	1.93667	0.506667	0.13	0.0566667	8.15333	0.06	0.543333	4.52333	0.146667	2.48667	1.13333	42.9533	0.283333	0.623333	0.36	0.113333	0.0733333	3.16333	0.546667	0.0433333	0.47
P69	0.0466667	0.813333	1.06667	0.6	0.223333	0.0733333	0.01	1.54333	4.81	0.223333	0.126667	0.0966667	0.06	0.123333	0.07	2.96667	14.2933	0.0633333	2.35667	1.93333	0.456667	0.156667	0.0533333	7.98333	0.0666667	0.526667	4.22	0.136667	2.93333	1.06667	41.9633	0.33	0.7	0.323333	0.126667	0.08	3.80333	0.57	0.0466667	0.536667
P70	0.0366667	0.836667	1.14333	0.61	0.313333	0.0466667	0.01	2.46667	5.36667	0.16	0.0966667	0.0733333	0.0533333	0.123333	0.06	1.70667	14.2133	0.04	8.89333	1.82	0.28	0.0233333	0.04	5.39	0.06	0.316667	3.24333	0.0833333	2.27333	0.856667	41.71	1.03667	0.633333	0.193333	0.1	0.09	2.72	0.353333	0.0233333	0.41
P71	0.04	0.84	1.13667	0.636667	0.24	0.1	0.01	1.67333	5.07333	0.383333	0.18	0.0933333	0.0733333	0.123333	0.08	2.69667	12.4733	0.06	3.38667	1.72	0.48	0.196667	0.0566667	7.80667	0.06	0.536667	4.64333	0.176667	2.84667	1.15	42.0533	0.44	0.69	0.37	0.123333	0.0933333	3.69667	0.486667	0.04	0.546667
P72	0.0433333	0.78	1.03667	0.576667	0.216667	0.0866667	0.01	1.56333	4.59667	0.296667	0.153333	0.0966667	0.0633333	0.12	0.0733333	2.74	13.9467	0.06	2.88333	1.86667	0.466667	0.163333	0.0566667	7.4	0.06	0.503333	4.64667	0.163333	2.8	1.12333	42.5333	0.353333	0.696667	0.363333	0.123333	0.09	3.68	0.523333	0.05	0.566667
P73	0.07	0.836667	1.11667	0.606667	0.223333	0.0833333	0.0133333	1.62667	5.11333	0.223333	0.153333	0.11	0.0666667	0.14	0.0733333	2.70667	15.1633	0.07	3.82667	1.94	0.483333	0.16	0.0633333	8.49	0.06	0.49	4.00667	0.16	2.38667	0.896667	40.64	0.5	0.54	0.27	0.11	0.0866667	3.38333	0.5	0.0266667	0.456667
P74	0.0433333	0.83	1.05333	0.59	0.22	0.08	0.00666667	1.52	4.21333	0.136667	0.14	0.0833333	0.0633333	0.12	0.05	2.75667	18.4233	0.06	1.95333	2.29	0.333333	0.2	0.0566667	7.41	0.0766667	0.463333	3.54667	0.156667	2.41	0.976667	41.5133	0.32	0.563333	0.246667	0.11	0.0666667	3.34333	0.906667	0.04	0.486667
P75	0.0433333	0.796667	1.04667	0.576667	0.22	0.07	0.01	1.68667	4.63	0.243333	0.13	0.08	0.06	0.14	0.0733333	2.79333	13.7633	0.06	2.78333	1.61333	0.54	0.133333	0.0533333	8.50667	0.06	0.483333	4.61333	0.146667	2.48667	1.00667	43.4267	0.3	0.663333	0.316667	0.11	0.08	3.19333	0.333333	0.05	0.493333
P76	0.0433333	0.773333	1.01	0.56	0.21	0.06	0.01	1.60333	4.67333	0.253333	0.113333	0.09	0.0566667	0.12	0.07	3.00333	13.7	0.0666667	2.68333	1.86667	0.473333	0.14	0.0533333	7.84	0.06	0.523333	4.52667	0.136667	2.67	1.11333	43	0.293333	0.67	0.36	0.116667	0.08	3.45333	0.573333	0.0466667	0.513333
P77	0.0333333	0.78	1.07333	0.573333	0.22	0.0533333	0.01	1.43333	4.81	0.276667	0.08	0.05	0.0533333	0.116667	0.07	2.32333	16.42	0.06	2.24333	2.3	0.37	0.143333	0.0466667	6.70333	0.07	0.47	4.01	0.12	2.55333	1.09	43.6533	0.246667	0.463333	0.283333	0.113333	0.09	3.28333	0.6	0.0466667	0.466667
P78	0.04	0.806667	1.05	0.566667	0.21	0.07	0.01	1.67667	4.60667	0.246667	0.12	0.0766667	0.0566667	0.12	0.0666667	2.86	13.9633	0.0666667	2.96667	1.89333	0.49	0.116667	0.0533333	7.93667	0.06	0.513333	4.56667	0.143333	2.35	1.10333	43.54	0.316667	0.59	0.363333	0.106667	0.08	3.01667	0.596667	0.0366667	0.433333
